# Supplementary material for: Genetic underpinning of the comorbidity between type 2 diabetes and osteoarthritis
Source: Am J Hum Genet. 2023 Jul 10;110(8):1304–18. doi: 10.1016/j.ajhg.2023.06.010 (PMC10432145; doi:10.1016/j.ajhg.2023.06.010)
Supplement: Table S5. Results of the pathway analyses of the likely effector genes for the type 2 diabetes-osteoarthritis comorbidity stratified by knee or hip association [file mmc6.xlsx]

## Sheet: HC_ConsensusPathDBb
Table S5: Results of the pathway analyses of the high confidence effector genes for the type 2 diabetes-osteoarthritis comorbidity stratified by knee or hip association.
GeneSet	p-value	q-value	pathway	source	external_id	members_input_overlap	size	effective_size	N_genes
hc	2.05177e-05	0.000225695	FTO Obesity Variant Mechanism	Wikipathways	WP3407	ENSG00000140718; ENSG00000177508	8	8	2
hc	5.42153e-06	0.000466252	response to caloric restriction	GO	GO:0061771	ENSG00000106538; ENSG00000130203	4	4	2
hc	2.29585e-05	0.00286981	regulation of cell differentiation	GO	GO:0045595	ENSG00000106538; ENSG00000130203; ENSG00000148737; ENSG00000177508; ENSG00000183160; ENSG00000082014; ENSG00000078399; ENSG00000140718; ENSG00000002933	1844	1841	9
hc	0.000338287	0.0104117	regulation of developmental process	GO	GO:0050793	ENSG00000106538; ENSG00000130203; ENSG00000148737; ENSG00000177508; ENSG00000183160; ENSG00000082014; ENSG00000078399; ENSG00000140718; ENSG00000002933	2592	2588	9
hc	0.000363201	0.0104117	regulation of binding	GO	GO:0051098	ENSG00000148737; ENSG00000082014; ENSG00000168913; ENSG00000130203	361	361	4
hc	0.000227076	0.0141922	regulation of primary metabolic process	GO	GO:0080090	ENSG00000183160; ENSG00000130203; ENSG00000148737; ENSG00000177508; ENSG00000082014; ENSG00000125741; ENSG00000136628; ENSG00000168913; ENSG00000125744; ENSG00000078399; ENSG00000140718; ENSG00000107249; ENSG00000184047; ENSG00000106538	6227	6208	14
hc	0.000440926	0.0144878	proximal/distal pattern formation	GO	GO:0009954	ENSG00000078399; ENSG00000177508	32	32	2
hc	0.000463611	0.0144878	regulation of lipid localization	GO	GO:1905952	ENSG00000140718; ENSG00000136628; ENSG00000130203	158	158	3
hc	0.000775554	0.0166744	regulation of metabolic process	GO	GO:0019222	ENSG00000183160; ENSG00000130203; ENSG00000148737; ENSG00000177508; ENSG00000082014; ENSG00000125741; ENSG00000136628; ENSG00000168913; ENSG00000125744; ENSG00000078399; ENSG00000140718; ENSG00000107249; ENSG00000184047; ENSG00000106538	6911	6892	14
hc	0.00097413	0.0229871	regulation of protein binding	GO	GO:0043393	ENSG00000148737; ENSG00000082014; ENSG00000130203	204	204	3
hc	0.00110338	0.0229871	fat cell differentiation	GO	GO:0045444	ENSG00000148737; ENSG00000140718; ENSG00000106538	213	213	3
hc	0.00136302	0.0243396	positive regulation of developmental process	GO	GO:0051094	ENSG00000183160; ENSG00000130203; ENSG00000148737; ENSG00000177508; ENSG00000106538; ENSG00000082014	1349	1349	6
hc	0.00174656	0.0260267	negative regulation of developmental process	GO	GO:0051093	ENSG00000078399; ENSG00000002933; ENSG00000177508; ENSG00000183160; ENSG00000130203	946	943	5
hc	0.00213857	0.0260267	negative regulation of cellular process	GO	GO:0048523	ENSG00000130203; ENSG00000148737; ENSG00000177508; ENSG00000183160; ENSG00000136628; ENSG00000125744; ENSG00000078399; ENSG00000140718; ENSG00000107249; ENSG00000168913; ENSG00000002933	4836	4826	11
hc	0.00215949	0.0260267	amyloid precursor protein metabolic process	GO	GO:0042982	ENSG00000125744; ENSG00000130203	71	71	2
hc	0.00229035	0.0260267	regulation of multicellular organismal development	GO	GO:2000026	ENSG00000130203; ENSG00000148737; ENSG00000177508; ENSG00000183160; ENSG00000082014; ENSG00000078399; ENSG00000002933	2053	2049	7
hc	0.00246828	0.0345462	animal organ morphogenesis	GO	GO:0009887	ENSG00000078399; ENSG00000177508; ENSG00000183160; ENSG00000137474; ENSG00000082014	1023	1020	5
hc	0.00279926	0.0345462	lipid storage	GO	GO:0019915	ENSG00000140718; ENSG00000130203	81	81	2
hc	0.0028119	0.0345462	cell differentiation	GO	GO:0030154	ENSG00000106538; ENSG00000130203; ENSG00000148737; ENSG00000177508; ENSG00000183160; ENSG00000137474; ENSG00000082014; ENSG00000078399; ENSG00000140718; ENSG00000002933	4189	4184	10
hc	0.00373588	0.0389154	regulation of nitrogen compound metabolic process	GO	GO:0051171	ENSG00000183160; ENSG00000130203; ENSG00000148737; ENSG00000177508; ENSG00000082014; ENSG00000136628; ENSG00000125744; ENSG00000078399; ENSG00000140718; ENSG00000107249; ENSG00000184047; ENSG00000106538	6033	6014	12
hc	0.00377173	0.0405461	regionalization	GO	GO:0003002	ENSG00000078399; ENSG00000177508; ENSG00000082014	328	328	3
hc	0.00425243	0.0408888	positive regulation of metabolic process	GO	GO:0009893	ENSG00000106538; ENSG00000130203; ENSG00000148737; ENSG00000184047; ENSG00000183160; ENSG00000082014; ENSG00000078399; ENSG00000140718; ENSG00000107249	3654	3648	9
hc	0.00460627	0.0409761	negative regulation of multicellular organismal process	GO	GO:0051241	ENSG00000078399; ENSG00000002933; ENSG00000177508; ENSG00000183160; ENSG00000130203	1181	1178	5
hc	0.00555339	0.0409761	regulation of cellular metabolic process	GO	GO:0031323	ENSG00000183160; ENSG00000130203; ENSG00000148737; ENSG00000177508; ENSG00000082014; ENSG00000136628; ENSG00000125744; ENSG00000078399; ENSG00000140718; ENSG00000107249; ENSG00000184047; ENSG00000106538	6297	6279	12
hc	0.00574152	0.0409761	negative regulation of establishment of protein localization	GO	GO:1904950	ENSG00000168913; ENSG00000130203	117	117	2
hc	0.00583227	0.0409761	positive regulation of cellular process	GO	GO:0048522	ENSG00000106538; ENSG00000130203; ENSG00000148737; ENSG00000177508; ENSG00000183160; ENSG00000082014; ENSG00000078399; ENSG00000140718; ENSG00000107249; ENSG00000184047; ENSG00000168913	5443	5429	11
hc	0.00590056	0.0409761	regulation of macromolecule metabolic process	GO	GO:0060255	ENSG00000183160; ENSG00000130203; ENSG00000148737; ENSG00000177508; ENSG00000082014; ENSG00000136628; ENSG00000125744; ENSG00000078399; ENSG00000140718; ENSG00000107249; ENSG00000184047; ENSG00000106538	6339	6321	12
hc	0.00720619	0.0474091	embryonic organ development	GO	GO:0048568	ENSG00000078399; ENSG00000106538; ENSG00000137474	414	414	3
hc	0.00496945	0.0474859	protein secretion	GO	GO:0009306	ENSG00000148737; ENSG00000168913; ENSG00000130203	362	362	3
hc	0.00800841	0.0488261	peptide metabolic process	GO	GO:0006518	ENSG00000140718; ENSG00000125744; ENSG00000136628; ENSG00000130203	841	841	4
hc	0.00820279	0.0488261	response to peptide hormone	GO	GO:0043434	ENSG00000106538; ENSG00000136628; ENSG00000168913	434	434	3
hc_knee	1.71032e-05	0.000188135	FTO Obesity Variant Mechanism	Wikipathways	WP3407	ENSG00000140718; ENSG00000177508	8	8	2
hc_knee	4.85118e-06	0.00041235	response to caloric restriction	GO	GO:0061771	ENSG00000106538; ENSG00000130203	4	4	2
hc_knee	0.000290977	0.0123665	regulation of binding	GO	GO:0051098	ENSG00000148737; ENSG00000082014; ENSG00000168913; ENSG00000130203	361	361	4
hc_knee	0.000116685	0.0136522	regulation of cell differentiation	GO	GO:0045595	ENSG00000106538; ENSG00000130203; ENSG00000148737; ENSG00000177508; ENSG00000183160; ENSG00000082014; ENSG00000140718; ENSG00000002933	1844	1841	8
hc_knee	0.000392745	0.0193105	regulation of lipid localization	GO	GO:1905952	ENSG00000140718; ENSG00000136628; ENSG00000130203	158	158	3
hc_knee	0.000530978	0.0193105	regulation of primary metabolic process	GO	GO:0080090	ENSG00000183160; ENSG00000130203; ENSG00000148737; ENSG00000177508; ENSG00000082014; ENSG00000125741; ENSG00000136628; ENSG00000168913; ENSG00000125744; ENSG00000140718; ENSG00000107249; ENSG00000184047; ENSG00000106538	6227	6208	13
hc_knee	0.000826684	0.0193105	regulation of protein binding	GO	GO:0043393	ENSG00000148737; ENSG00000082014; ENSG00000130203	204	204	3
hc_knee	0.000936691	0.0193105	fat cell differentiation	GO	GO:0045444	ENSG00000148737; ENSG00000140718; ENSG00000106538	213	213	3
hc_knee	0.000990282	0.0193105	positive regulation of developmental process	GO	GO:0051094	ENSG00000183160; ENSG00000130203; ENSG00000148737; ENSG00000177508; ENSG00000106538; ENSG00000082014	1349	1349	6
hc_knee	0.00193674	0.0323712	amyloid precursor protein metabolic process	GO	GO:0042982	ENSG00000125744; ENSG00000130203	71	71	2
hc_knee	0.00122922	0.0347809	regulation of developmental process	GO	GO:0050793	ENSG00000106538; ENSG00000130203; ENSG00000148737; ENSG00000177508; ENSG00000183160; ENSG00000082014; ENSG00000140718; ENSG00000002933	2592	2588	8
hc_knee	0.00163675	0.0347809	regulation of metabolic process	GO	GO:0019222	ENSG00000183160; ENSG00000130203; ENSG00000148737; ENSG00000177508; ENSG00000082014; ENSG00000125741; ENSG00000136628; ENSG00000168913; ENSG00000125744; ENSG00000140718; ENSG00000107249; ENSG00000184047; ENSG00000106538	6911	6892	13
hc_knee	0.00251137	0.0426934	lipid storage	GO	GO:0019915	ENSG00000140718; ENSG00000130203	81	81	2
hc_knee	0.0079762	0.0438691	Hepatocellular carcinoma - Homo sapiens (human)	KEGG	path:hsa05225	ENSG00000148737; ENSG00000082014	168	168	2
hc_knee	0.0074034	0.0498959	nuclear hormone receptor binding	GO	GO:0035257	ENSG00000148737; ENSG00000082014	141	141	2
hc_hip	6.53811e-06	2.61524e-05	FTO Obesity Variant Mechanism	Wikipathways	WP3407	ENSG00000140718; ENSG00000177508	8	8	2
hc_hip	6.05842e-05	0.00363046	regulation of lipid localization	GO	GO:1905952	ENSG00000140718; ENSG00000136628; ENSG00000130203	158	158	3
hc_hip	0.000117112	0.00363046	proximal/distal pattern formation	GO	GO:0009954	ENSG00000078399; ENSG00000177508	32	32	2
hc_hip	0.000580493	0.00917543	amyloid precursor protein metabolic process	GO	GO:0042982	ENSG00000125744; ENSG00000130203	71	71	2
hc_hip	0.000591963	0.00917543	peptide metabolic process	GO	GO:0006518	ENSG00000140718; ENSG00000125744; ENSG00000136628; ENSG00000130203	841	841	4
hc_hip	0.00174306	0.0216139	cellular amide metabolic process	GO	GO:0043603	ENSG00000140718; ENSG00000125744; ENSG00000136628; ENSG00000130203	1122	1121	4
hc_hip	0.00172786	0.0224621	catalytic activity, acting on a tRNA	GO	GO:0140101	ENSG00000140718; ENSG00000136628	123	123	2
hc_hip	0.00249126	0.025743	regulation of primary metabolic process	GO	GO:0080090	ENSG00000130203; ENSG00000177508; ENSG00000125741; ENSG00000136628; ENSG00000125744; ENSG00000078399; ENSG00000140718; ENSG00000107249	6227	6208	8
hc_hip	0.00334467	0.0296242	negative regulation of cellular process	GO	GO:0048523	ENSG00000130203; ENSG00000177508; ENSG00000136628; ENSG00000125744; ENSG00000078399; ENSG00000140718; ENSG00000107249	4836	4826	7
hc_hip	0.000754786	0.0297154	lipid storage	GO	GO:0019915	ENSG00000140718; ENSG00000130203	81	81	2
hc_hip	0.0010073	0.0297154	lipid localization	GO	GO:0010876	ENSG00000140718; ENSG00000136628; ENSG00000130203	411	411	3
hc_hip	0.00250144	0.049195	embryonic morphogenesis	GO	GO:0048598	ENSG00000078399; ENSG00000177508; ENSG00000137474	565	564	3
hc = high confidence genes; hc_knee = high confidence genes related to knee osteoarthrirtis; hc_hip = high confidence genes related to hip osteoarthrirtis

## Sheet: Likely_ConsensusPathDb
Table S5: Results of the pathway analyses of the likely effector genes for the type 2 diabetes-osteoarthritis comorbidity stratified by knee or hip association.
GeneSet	p-value	q-value	pathway	source	external_id	members_input_overlap	size	effective_size	N_genes
likely	6.82237e-07	0.000148728	positive regulation of biological process	GO	GO:0048518	ENSG00000104881; ENSG00000189292; ENSG00000104884; ENSG00000106538; ENSG00000170608; ENSG00000197142; ENSG00000164733; ENSG00000213585; ENSG00000168913; ENSG00000120211; ENSG00000256294; ENSG00000182704; ENSG00000166971; ENSG00000164867; ENSG00000149269; ENSG00000104856; ENSG00000198382; ENSG00000062282; ENSG00000107249; ENSG00000103479; ENSG00000110851; ENSG00000118873; ENSG00000170365; ENSG0000…	6243	6226	43
likely	2.3347e-06	0.000254482	lipid localization	GO	GO:0010876	ENSG00000197142; ENSG00000147955; ENSG00000182704; ENSG00000076555; ENSG00000130203; ENSG00000130208; ENSG00000136628; ENSG00000062282; ENSG00000106617; ENSG00000140718	411	411	10
likely	4.6517e-06	0.000338024	regulation of metabolic process	GO	GO:0019222	ENSG00000104881; ENSG00000189292; ENSG00000104884; ENSG00000106538; ENSG00000170608; ENSG00000125741; ENSG00000213585; ENSG00000125744; ENSG00000164896; ENSG00000168913; ENSG00000166971; ENSG00000256294; ENSG00000182704; ENSG00000130208; ENSG00000164867; ENSG00000149269; ENSG00000198382; ENSG00000062282; ENSG00000107249; ENSG00000103479; ENSG00000110851; ENSG00000118873; ENSG00000170365; ENSG0000…	6911	6892	44
likely	1.50559e-06	0.00035052	positive regulation of cellular process	GO	GO:0048522	ENSG00000104881; ENSG00000189292; ENSG00000104884; ENSG00000106538; ENSG00000170608; ENSG00000213585; ENSG00000168913; ENSG00000120211; ENSG00000256294; ENSG00000166971; ENSG00000164867; ENSG00000149269; ENSG00000198382; ENSG00000062282; ENSG00000107249; ENSG00000103479; ENSG00000110851; ENSG00000118873; ENSG00000170365; ENSG00000130203; ENSG00000086062; ENSG00000130208; ENSG00000177508; ENSG0000…	5443	5429	39
likely	2.032e-06	0.00035052	regulation of primary metabolic process	GO	GO:0080090	ENSG00000104881; ENSG00000189292; ENSG00000104884; ENSG00000106538; ENSG00000170608; ENSG00000125741; ENSG00000125744; ENSG00000164896; ENSG00000168913; ENSG00000166971; ENSG00000256294; ENSG00000130208; ENSG00000164867; ENSG00000149269; ENSG00000198382; ENSG00000062282; ENSG00000107249; ENSG00000103479; ENSG00000110851; ENSG00000118873; ENSG00000170365; ENSG00000130203; ENSG00000076555; ENSG0000…	6227	6208	42
likely	4.11135e-06	0.000472805	positive regulation of metabolic process	GO	GO:0009893	ENSG00000189292; ENSG00000104884; ENSG00000106538; ENSG00000170608; ENSG00000213585; ENSG00000256294; ENSG00000166971; ENSG00000164867; ENSG00000149269; ENSG00000104856; ENSG00000198382; ENSG00000062282; ENSG00000107249; ENSG00000110851; ENSG00000118873; ENSG00000170365; ENSG00000130203; ENSG00000130208; ENSG00000183160; ENSG00000076555; ENSG00000165280; ENSG00000082014; ENSG00000078399; ENSG0000…	3654	3648	30
likely	7.13935e-06	0.000590601	negative regulation of cellular process	GO	GO:0048523	ENSG00000104881; ENSG00000213585; ENSG00000125744; ENSG00000168913; ENSG00000100697; ENSG00000182704; ENSG00000164867; ENSG00000149269; ENSG00000104856; ENSG00000062282; ENSG00000107249; ENSG00000103479; ENSG00000170365; ENSG00000130203; ENSG00000086062; ENSG00000130208; ENSG00000177508; ENSG00000183160; ENSG00000076555; ENSG00000165280; ENSG00000178301; ENSG00000136628; ENSG00000078399; ENSG0000…	4836	4826	35
likely	8.55944e-06	0.000590601	regulation of cellular metabolic process	GO	GO:0031323	ENSG00000104881; ENSG00000189292; ENSG00000104884; ENSG00000106538; ENSG00000170608; ENSG00000213585; ENSG00000125744; ENSG00000164896; ENSG00000166971; ENSG00000256294; ENSG00000130208; ENSG00000164867; ENSG00000149269; ENSG00000198382; ENSG00000062282; ENSG00000107249; ENSG00000103479; ENSG00000110851; ENSG00000118873; ENSG00000170365; ENSG00000130203; ENSG00000076555; ENSG00000177508; ENSG0000…	6297	6279	41
likely	2.25352e-05	0.0011949	regulation of nitrogen compound metabolic process	GO	GO:0051171	ENSG00000104881; ENSG00000189292; ENSG00000104884; ENSG00000106538; ENSG00000170608; ENSG00000125744; ENSG00000164896; ENSG00000256294; ENSG00000166971; ENSG00000164867; ENSG00000149269; ENSG00000198382; ENSG00000062282; ENSG00000107249; ENSG00000103479; ENSG00000110851; ENSG00000118873; ENSG00000170365; ENSG00000130203; ENSG00000130208; ENSG00000177508; ENSG00000183160; ENSG00000104856; ENSG0000…	6033	6014	39
likely	2.42443e-05	0.0011949	regulation of lipid localization	GO	GO:1905952	ENSG00000197142; ENSG00000130203; ENSG00000076555; ENSG00000130208; ENSG00000136628; ENSG00000140718	158	158	6
likely	2.91643e-05	0.00125771	regulation of macromolecule metabolic process	GO	GO:0060255	ENSG00000104881; ENSG00000189292; ENSG00000104884; ENSG00000106538; ENSG00000170608; ENSG00000125744; ENSG00000164896; ENSG00000256294; ENSG00000182704; ENSG00000166971; ENSG00000164867; ENSG00000149269; ENSG00000198382; ENSG00000062282; ENSG00000107249; ENSG00000103479; ENSG00000110851; ENSG00000118873; ENSG00000170365; ENSG00000130203; ENSG00000076555; ENSG00000177508; ENSG00000183160; ENSG0000…	6339	6321	40
likely	1.37589e-05	0.00130709	organic substance metabolic process	GO	GO:0071704	ENSG00000104881; ENSG00000189292; ENSG00000104884; ENSG00000106538; ENSG00000170608; ENSG00000110851; ENSG00000164733; ENSG00000125741; ENSG00000213585; ENSG00000125744; ENSG00000164896; ENSG00000168913; ENSG00000166971; ENSG00000100628; ENSG00000256294; ENSG00000182704; ENSG00000143727; ENSG00000133612; ENSG00000130208; ENSG00000086062; ENSG00000164867; ENSG00000149269; ENSG00000198382; ENSG0000…	11233	11187	58
likely	3.41244e-05	0.00162091	primary metabolic process	GO	GO:0044238	ENSG00000104881; ENSG00000189292; ENSG00000104884; ENSG00000106538; ENSG00000170608; ENSG00000197142; ENSG00000164733; ENSG00000125741; ENSG00000125744; ENSG00000164896; ENSG00000168913; ENSG00000166971; ENSG00000100628; ENSG00000256294; ENSG00000182704; ENSG00000143727; ENSG00000133612; ENSG00000130208; ENSG00000086062; ENSG00000164867; ENSG00000149269; ENSG00000198382; ENSG00000010438; ENSG0000…	10846	10800	56
likely	2.97599e-05	0.00162192	response to oxidative stress	GO	GO:0006979	ENSG00000104884; ENSG00000130203; ENSG00000115705; ENSG00000184047; ENSG00000147955; ENSG00000133612; ENSG00000164867; ENSG00000175806; ENSG00000012061	438	438	9
likely	4.037e-05	0.00176013	negative regulation of biological process	GO	GO:0048519	ENSG00000104881; ENSG00000213585; ENSG00000125744; ENSG00000164896; ENSG00000168913; ENSG00000100697; ENSG00000182704; ENSG00000164867; ENSG00000149269; ENSG00000104856; ENSG00000062282; ENSG00000107249; ENSG00000103479; ENSG00000170365; ENSG00000130203; ENSG00000086062; ENSG00000130208; ENSG00000177508; ENSG00000183160; ENSG00000076555; ENSG00000165280; ENSG00000178301; ENSG00000136628; ENSG0000…	5444	5433	36
likely	5.72781e-05	0.00181381	nitrogen compound metabolic process	GO	GO:0006807	ENSG00000104881; ENSG00000189292; ENSG00000104884; ENSG00000106538; ENSG00000170608; ENSG00000110851; ENSG00000164733; ENSG00000125744; ENSG00000164896; ENSG00000166971; ENSG00000100628; ENSG00000256294; ENSG00000143727; ENSG00000133612; ENSG00000130208; ENSG00000086062; ENSG00000164867; ENSG00000149269; ENSG00000198382; ENSG00000010438; ENSG00000175806; ENSG00000033030; ENSG00000149260; ENSG0000…	10378	10332	54
likely	0.000108816	0.00258438	cellular metabolic process	GO	GO:0044237	ENSG00000104881; ENSG00000189292; ENSG00000104884; ENSG00000106538; ENSG00000170608; ENSG00000110851; ENSG00000164733; ENSG00000213585; ENSG00000125744; ENSG00000164896; ENSG00000100628; ENSG00000256294; ENSG00000143727; ENSG00000133612; ENSG00000166971; ENSG00000086062; ENSG00000164867; ENSG00000149269; ENSG00000104856; ENSG00000198382; ENSG00000010438; ENSG00000175806; ENSG00000033030; ENSG0000…	10863	10826	55
likely	0.000171719	0.00266762	post-embryonic development	GO	GO:0009791	ENSG00000137474; ENSG00000104881; ENSG00000104884; ENSG00000012061	76	76	4
likely	0.00017531	0.00266762	catabolic process	GO	GO:0009056	ENSG00000106538; ENSG00000164733; ENSG00000213585; ENSG00000164896; ENSG00000100628; ENSG00000133612; ENSG00000164867; ENSG00000198382; ENSG00000118873; ENSG00000115705; ENSG00000033030; ENSG00000130203; ENSG00000213930; ENSG00000130208; ENSG00000076555; ENSG00000165280; ENSG00000178301; ENSG00000100697; ENSG00000106617; ENSG00000106049; ENSG00000142273; ENSG00000140718	2717	2713	22
likely	0.000196562	0.00266762	regulation of molecular function	GO	GO:0065009	ENSG00000189292; ENSG00000104884; ENSG00000164733; ENSG00000168913; ENSG00000133612; ENSG00000166971; ENSG00000164867; ENSG00000149269; ENSG00000198382; ENSG00000118873; ENSG00000103479; ENSG00000130203; ENSG00000130208; ENSG00000076555; ENSG00000165280; ENSG00000082014; ENSG00000148737; ENSG00000106617; ENSG00000170927; ENSG00000010310; ENSG00000130787; ENSG00000142273; ENSG00000106069; ENSG0000…	3142	3137	24
likely	7.85058e-05	0.00274024	response to caloric restriction	GO	GO:0061771	ENSG00000106538; ENSG00000130203	4	4	2
likely	8.79895e-05	0.00274024	macromolecule metabolic process	GO	GO:0043170	ENSG00000104881; ENSG00000189292; ENSG00000104884; ENSG00000106538; ENSG00000170608; ENSG00000164733; ENSG00000125744; ENSG00000164896; ENSG00000166971; ENSG00000100628; ENSG00000256294; ENSG00000182704; ENSG00000143727; ENSG00000133612; ENSG00000130208; ENSG00000164867; ENSG00000149269; ENSG00000198382; ENSG00000010438; ENSG00000175806; ENSG00000033030; ENSG00000149260; ENSG00000107249; ENSG0000…	9610	9568	51
likely	0.000107934	0.00294121	cellular catabolic process	GO	GO:0044248	ENSG00000033030; ENSG00000133612; ENSG00000164733; ENSG00000100628; ENSG00000130203; ENSG00000213930; ENSG00000076555; ENSG00000142273; ENSG00000130208; ENSG00000106049; ENSG00000165280; ENSG00000106617; ENSG00000178301; ENSG00000164867; ENSG00000213585; ENSG00000198382; ENSG00000118873; ENSG00000115705; ENSG00000140718; ENSG00000164896; ENSG00000100697	2438	2434	21
likely	0.000275413	0.00327053	developmental growth	GO	GO:0048589	ENSG00000104881; ENSG00000104884; ENSG00000170365; ENSG00000130203; ENSG00000182704; ENSG00000076555; ENSG00000149269; ENSG00000140718; ENSG00000012061	587	587	9
likely	0.00043591	0.00460127	response to stress	GO	GO:0006950	ENSG00000104884; ENSG00000106538; ENSG00000170608; ENSG00000164733; ENSG00000213585; ENSG00000182704; ENSG00000147955; ENSG00000133612; ENSG00000166971; ENSG00000164867; ENSG00000149269; ENSG00000198382; ENSG00000175806; ENSG00000103479; ENSG00000170365; ENSG00000130203; ENSG00000086062; ENSG00000115705; ENSG00000104856; ENSG00000165280; ENSG00000178301; ENSG00000136628; ENSG00000012061; ENSG0000…	4192	4170	28
likely	0.000219646	0.00494463	lipid storage	GO	GO:0019915	ENSG00000140718; ENSG00000076555; ENSG00000062282; ENSG00000130203	81	81	4
likely	0.0002808	0.00494463	energy homeostasis	GO	GO:0097009	ENSG00000182704; ENSG00000177508; ENSG00000076555	35	35	3
likely	0.000316901	0.00494463	programmed cell death	GO	GO:0012501	ENSG00000104881; ENSG00000184047; ENSG00000104884; ENSG00000130203; ENSG00000086062; ENSG00000170927; ENSG00000147955; ENSG00000165280; ENSG00000166971; ENSG00000148737; ENSG00000164867; ENSG00000149269; ENSG00000213585; ENSG00000164733; ENSG00000130787; ENSG00000164896; ENSG00000196660; ENSG00000100697	2054	2052	18
likely	0.000319315	0.00494463	homeostatic process	GO	GO:0042592	ENSG00000104881; ENSG00000183160; ENSG00000104884; ENSG00000170365; ENSG00000130203; ENSG00000148737; ENSG00000076555; ENSG00000170927; ENSG00000010310; ENSG00000170608; ENSG00000178301; ENSG00000182704; ENSG00000164867; ENSG00000062282; ENSG00000196660; ENSG00000177508; ENSG00000012061	1870	1870	17
likely	0.000319616	0.00494463	organic substance catabolic process	GO	GO:1901575	ENSG00000133612; ENSG00000164733; ENSG00000100628; ENSG00000130203; ENSG00000213930; ENSG00000076555; ENSG00000106538; ENSG00000130208; ENSG00000106049; ENSG00000165280; ENSG00000106617; ENSG00000178301; ENSG00000164867; ENSG00000198382; ENSG00000033030; ENSG00000140718; ENSG00000164896; ENSG00000142273; ENSG00000100697	2245	2241	19
likely	0.000334431	0.00494463	cellular response to stress	GO	GO:0033554	ENSG00000166971; ENSG00000133612; ENSG00000104884; ENSG00000147955; ENSG00000104856; ENSG00000184047; ENSG00000170608; ENSG00000165280; ENSG00000106617; ENSG00000178301; ENSG00000164867; ENSG00000149269; ENSG00000198382; ENSG00000175806; ENSG00000140718; ENSG00000196660; ENSG00000103479; ENSG00000012061	2065	2061	18
likely	0.000344069	0.00494463	regulation of binding	GO	GO:0051098	ENSG00000104884; ENSG00000130203; ENSG00000148737; ENSG00000166971; ENSG00000130787; ENSG00000082014; ENSG00000168913	361	361	7
likely	0.000362908	0.00494463	triglyceride-rich lipoprotein particle clearance	GO	GO:0071830	ENSG00000130208; ENSG00000130203	8	8	2
likely	0.000132468	0.00507793	apoptotic process	GO	GO:0006915	ENSG00000104881; ENSG00000184047; ENSG00000104884; ENSG00000130203; ENSG00000086062; ENSG00000170927; ENSG00000147955; ENSG00000165280; ENSG00000166971; ENSG00000148737; ENSG00000164867; ENSG00000149269; ENSG00000213585; ENSG00000164733; ENSG00000130787; ENSG00000164896; ENSG00000196660; ENSG00000100697	1915	1914	18
likely	0.000195337	0.00569082	phosphatidylcholine-sterol O-acyltransferase activator activity	GO	GO:0060228	ENSG00000130208; ENSG00000130203	6	6	2
likely	0.000272826	0.00569082	glycerol transmembrane transporter activity	GO	GO:0015168	ENSG00000178301; ENSG00000165269	7	7	2
likely	0.000388011	0.00569082	ADP binding	GO	GO:0043531	ENSG00000106617; ENSG00000165280; ENSG00000137474	39	39	3
likely	0.000465494	0.00596928	very-low-density lipoprotein particle clearance	GO	GO:0034447	ENSG00000130208; ENSG00000130203	9	9	2
likely	0.000696898	0.00662053	cell death	GO	GO:0008219	ENSG00000104881; ENSG00000184047; ENSG00000104884; ENSG00000130203; ENSG00000086062; ENSG00000170927; ENSG00000147955; ENSG00000165280; ENSG00000166971; ENSG00000148737; ENSG00000164867; ENSG00000149269; ENSG00000213585; ENSG00000164733; ENSG00000130787; ENSG00000164896; ENSG00000196660; ENSG00000100697	2192	2190	18
likely	0.000872947	0.00686532	regulation of biological process	GO	GO:0050789	ENSG00000104881; ENSG00000189292; ENSG00000104884; ENSG00000106538; ENSG00000170608; ENSG00000197142; ENSG00000164733; ENSG00000125741; ENSG00000213585; ENSG00000125744; ENSG00000164896; ENSG00000168913; ENSG00000120211; ENSG00000100697; ENSG00000100628; ENSG00000256294; ENSG00000182704; ENSG00000147955; ENSG00000133612; ENSG00000166971; ENSG00000164867; ENSG00000149269; ENSG00000104856; ENSG0000…	11854	11803	56
likely	0.000906969	0.00686532	plasma lipoprotein particle clearance	GO	GO:0034381	ENSG00000130208; ENSG00000062282; ENSG00000130203	52	52	3
likely	0.000939464	0.00686532	cellular developmental process	GO	GO:0048869	ENSG00000104881; ENSG00000189292; ENSG00000104884; ENSG00000106538; ENSG00000170608; ENSG00000164733; ENSG00000213585; ENSG00000100628; ENSG00000182704; ENSG00000149269; ENSG00000100697; ENSG00000103479; ENSG00000170365; ENSG00000130203; ENSG00000086062; ENSG00000177508; ENSG00000183160; ENSG00000104856; ENSG00000137474; ENSG00000082014; ENSG00000078399; ENSG00000103494; ENSG00000012061; ENSG0000…	4370	4365	28
likely	0.000599113	0.00725592	regulation of cellular process	GO	GO:0050794	ENSG00000104881; ENSG00000189292; ENSG00000104884; ENSG00000106538; ENSG00000170608; ENSG00000164733; ENSG00000213585; ENSG00000125744; ENSG00000164896; ENSG00000168913; ENSG00000120211; ENSG00000100697; ENSG00000100628; ENSG00000256294; ENSG00000182704; ENSG00000147955; ENSG00000133612; ENSG00000166971; ENSG00000164867; ENSG00000149269; ENSG00000104856; ENSG00000198382; ENSG00000062282; ENSG0000…	11109	11059	54
likely	0.000638951	0.00733113	tissue development	GO	GO:0009888	ENSG00000104881; ENSG00000104884; ENSG00000170365; ENSG00000086062; ENSG00000170927; ENSG00000183160; ENSG00000137474; ENSG00000178301; ENSG00000182704; ENSG00000164867; ENSG00000149269; ENSG00000213585; ENSG00000164733; ENSG00000062282; ENSG00000103494; ENSG00000177508; ENSG00000100628	1989	1985	17
likely	0.000707817	0.0077152	lateral ventricle development	GO	GO:0021670	ENSG00000182704; ENSG00000103494	11	11	2
likely	0.001185	0.0080411	cellular response to stimulus	GO	GO:0051716	ENSG00000104881; ENSG00000189292; ENSG00000104884; ENSG00000106538; ENSG00000170608; ENSG00000164733; ENSG00000164896; ENSG00000168913; ENSG00000120211; ENSG00000100628; ENSG00000182704; ENSG00000147955; ENSG00000133612; ENSG00000166971; ENSG00000164867; ENSG00000149269; ENSG00000198382; ENSG00000062282; ENSG00000175806; ENSG00000149260; ENSG00000103479; ENSG00000170365; ENSG00000130203; ENSG0000…	7661	7626	41
likely	0.00131122	0.0083044	multicellular organism growth	GO	GO:0035264	ENSG00000104881; ENSG00000140718; ENSG00000104884; ENSG00000012061	130	130	4
likely	0.000819829	0.0085106	system development	GO	GO:0048731	ENSG00000104881; ENSG00000189292; ENSG00000104884; ENSG00000106538; ENSG00000076555; ENSG00000100628; ENSG00000182704; ENSG00000147955; ENSG00000164867; ENSG00000149269; ENSG00000062282; ENSG00000100697; ENSG00000170365; ENSG00000130203; ENSG00000086062; ENSG00000115705; ENSG00000177508; ENSG00000183160; ENSG00000104856; ENSG00000137474; ENSG00000178301; ENSG00000082014; ENSG00000078399; ENSG0000…	4796	4788	30
likely	0.000910322	0.00902046	tube development	GO	GO:0035295	ENSG00000170365; ENSG00000130203; ENSG00000086062; ENSG00000170927; ENSG00000106538; ENSG00000178301; ENSG00000164867; ENSG00000149269; ENSG00000103494; ENSG00000177508; ENSG00000100697	996	995	11
likely	0.00100526	0.00935664	animal organ development	GO	GO:0048513	ENSG00000104881; ENSG00000104884; ENSG00000106538; ENSG00000076555; ENSG00000100628; ENSG00000182704; ENSG00000164867; ENSG00000149269; ENSG00000062282; ENSG00000170365; ENSG00000115705; ENSG00000177508; ENSG00000183160; ENSG00000104856; ENSG00000137474; ENSG00000178301; ENSG00000082014; ENSG00000078399; ENSG00000103494; ENSG00000012061; ENSG00000002933; ENSG00000148737; ENSG00000170927; ENSG0000…	3503	3495	24
likely	0.00104011	0.00935664	organonitrogen compound metabolic process	GO	GO:1901564	ENSG00000189292; ENSG00000106538; ENSG00000197142; ENSG00000164733; ENSG00000125744; ENSG00000164896; ENSG00000166971; ENSG00000100628; ENSG00000143727; ENSG00000133612; ENSG00000130208; ENSG00000164867; ENSG00000149269; ENSG00000198382; ENSG00000010438; ENSG00000175806; ENSG00000149260; ENSG00000110851; ENSG00000062282; ENSG00000170365; ENSG00000130203; ENSG00000086062; ENSG00000115705; ENSG0000…	7085	7063	39
likely	0.00110128	0.00935664	protein-containing complex subunit organization	GO	GO:0043933	ENSG00000104884; ENSG00000170365; ENSG00000130203; ENSG00000148737; ENSG00000076555; ENSG00000147955; ENSG00000130208; ENSG00000165280; ENSG00000178301; ENSG00000113615; ENSG00000149269; ENSG00000136628; ENSG00000198382; ENSG00000130787; ENSG00000082014; ENSG00000012061; ENSG00000100697	2086	2083	17
likely	0.00111593	0.00935664	cell differentiation	GO	GO:0030154	ENSG00000104881; ENSG00000189292; ENSG00000104884; ENSG00000106538; ENSG00000170608; ENSG00000164733; ENSG00000213585; ENSG00000100628; ENSG00000182704; ENSG00000149269; ENSG00000100697; ENSG00000103479; ENSG00000170365; ENSG00000130203; ENSG00000086062; ENSG00000177508; ENSG00000183160; ENSG00000104856; ENSG00000137474; ENSG00000082014; ENSG00000078399; ENSG00000103494; ENSG00000012061; ENSG0000…	4189	4184	27
likely	0.00163242	0.00969248	regulation of biological quality	GO	GO:0065008	ENSG00000104881; ENSG00000104884; ENSG00000106538; ENSG00000170608; ENSG00000164896; ENSG00000168913; ENSG00000182704; ENSG00000164867; ENSG00000149269; ENSG00000198382; ENSG00000062282; ENSG00000170365; ENSG00000130203; ENSG00000115705; ENSG00000177508; ENSG00000183160; ENSG00000076555; ENSG00000165280; ENSG00000178301; ENSG00000012061; ENSG00000148737; ENSG00000170927; ENSG00000010310; ENSG0000…	4060	4060	26
likely	0.000306507	0.0102531	sterol metabolic process	GO	GO:0016125	ENSG00000182704; ENSG00000106617; ENSG00000076555; ENSG00000062282; ENSG00000130203	161	161	5
likely	0.000326909	0.0102531	regulation of catabolic process	GO	GO:0009894	ENSG00000130203; ENSG00000076555; ENSG00000106538; ENSG00000130208; ENSG00000165280; ENSG00000178301; ENSG00000213585; ENSG00000198382; ENSG00000118873; ENSG00000106617; ENSG00000140718; ENSG00000164896	1032	1031	12
likely	0.000362908	0.0104181	chylomicron remnant clearance	GO	GO:0034382	ENSG00000130208; ENSG00000130203	8	8	2
likely	0.000392565	0.0104181	negative regulation of metabolic process	GO	GO:0009892	ENSG00000104881; ENSG00000213585; ENSG00000125744; ENSG00000164896; ENSG00000168913; ENSG00000130208; ENSG00000062282; ENSG00000107249; ENSG00000103479; ENSG00000170365; ENSG00000130203; ENSG00000076555; ENSG00000104856; ENSG00000178301; ENSG00000136628; ENSG00000012061; ENSG00000100697; ENSG00000148737; ENSG00000106617; ENSG00000142273; ENSG00000140718; ENSG00000196660; ENSG00000153814	3076	3073	23
likely	0.00043888	0.0106075	protein-containing complex assembly	GO	GO:0065003	ENSG00000104884; ENSG00000170365; ENSG00000130203; ENSG00000148737; ENSG00000076555; ENSG00000147955; ENSG00000130208; ENSG00000165280; ENSG00000178301; ENSG00000149269; ENSG00000136628; ENSG00000198382; ENSG00000130787; ENSG00000113615; ENSG00000012061; ENSG00000100697	1743	1740	16
likely	0.000461195	0.0106075	positive regulation of binding	GO	GO:0051099	ENSG00000148737; ENSG00000166971; ENSG00000104884; ENSG00000130787; ENSG00000130203	176	176	5
likely	0.00133858	0.0108078	corpus callosum development	GO	GO:0022038	ENSG00000182704; ENSG00000103494	15	15	2
likely	0.00195375	0.010918	macromolecule localization	GO	GO:0033036	ENSG00000166971; ENSG00000197142; ENSG00000182704; ENSG00000118873; ENSG00000130203; ENSG00000148737; ENSG00000076555; ENSG00000147955; ENSG00000010310; ENSG00000130208; ENSG00000137474; ENSG00000106617; ENSG00000178301; ENSG00000113615; ENSG00000149269; ENSG00000136628; ENSG00000165280; ENSG00000062282; ENSG00000125744; ENSG00000140718; ENSG00000168913	3016	3013	21
likely	0.00210899	0.0111308	organ growth	GO	GO:0035265	ENSG00000182704; ENSG00000149269; ENSG00000076555; ENSG00000170365	148	148	4
likely	0.00252747	0.0123731	multicellular organism development	GO	GO:0007275	ENSG00000104881; ENSG00000189292; ENSG00000104884; ENSG00000106538; ENSG00000170608; ENSG00000100628; ENSG00000182704; ENSG00000147955; ENSG00000164867; ENSG00000149269; ENSG00000104856; ENSG00000062282; ENSG00000100697; ENSG00000170365; ENSG00000130203; ENSG00000086062; ENSG00000115705; ENSG00000177508; ENSG00000183160; ENSG00000076555; ENSG00000137474; ENSG00000178301; ENSG00000082014; ENSG0000…	5363	5355	31
likely	0.00260486	0.0123731	anatomical structure development	GO	GO:0048856	ENSG00000104881; ENSG00000189292; ENSG00000104884; ENSG00000106538; ENSG00000170608; ENSG00000164733; ENSG00000213585; ENSG00000100628; ENSG00000182704; ENSG00000147955; ENSG00000164867; ENSG00000149269; ENSG00000104856; ENSG00000062282; ENSG00000100697; ENSG00000170365; ENSG00000130203; ENSG00000086062; ENSG00000115705; ENSG00000177508; ENSG00000183160; ENSG00000076555; ENSG00000137474; ENSG0000…	5866	5852	33
likely	0.001626	0.0126596	response to oxygen-containing compound	GO	GO:1901700	ENSG00000106538; ENSG00000130203; ENSG00000148737; ENSG00000147955; ENSG00000010310; ENSG00000133612; ENSG00000165280; ENSG00000164867; ENSG00000149269; ENSG00000136628; ENSG00000168913; ENSG00000062282; ENSG00000196660; ENSG00000012061	1592	1591	14
likely	0.00170632	0.0128268	protein metabolic process	GO	GO:0019538	ENSG00000189292; ENSG00000106538; ENSG00000164733; ENSG00000125744; ENSG00000164896; ENSG00000100628; ENSG00000143727; ENSG00000133612; ENSG00000166971; ENSG00000149269; ENSG00000198382; ENSG00000010438; ENSG00000175806; ENSG00000149260; ENSG00000110851; ENSG00000062282; ENSG00000170365; ENSG00000130203; ENSG00000086062; ENSG00000183160; ENSG00000130208; ENSG00000165280; ENSG00000118873; ENSG0000…	5979	5962	34
likely	0.0018042	0.0131105	lipid metabolic process	GO	GO:0006629	ENSG00000197142; ENSG00000130203; ENSG00000182704; ENSG00000076555; ENSG00000106538; ENSG00000130208; ENSG00000106617; ENSG00000125741; ENSG00000153814; ENSG00000062282; ENSG00000082014; ENSG00000103479; ENSG00000168913	1430	1428	13
likely	0.0018784	0.0132094	regulation of developmental process	GO	GO:0050793	ENSG00000104881; ENSG00000189292; ENSG00000106538; ENSG00000170365; ENSG00000130203; ENSG00000148737; ENSG00000170927; ENSG00000183160; ENSG00000076555; ENSG00000182704; ENSG00000164867; ENSG00000149269; ENSG00000082014; ENSG00000078399; ENSG00000140718; ENSG00000196660; ENSG00000100697; ENSG00000177508; ENSG00000002933	2592	2588	19
likely	0.000708165	0.0146926	organic substance transport	GO	GO:0071702	ENSG00000076555; ENSG00000166971; ENSG00000197142; ENSG00000182704; ENSG00000130203; ENSG00000148737; ENSG00000165269; ENSG00000147955; ENSG00000010310; ENSG00000130208; ENSG00000137474; ENSG00000106617; ENSG00000178301; ENSG00000113615; ENSG00000149269; ENSG00000136628; ENSG00000165280; ENSG00000118873; ENSG00000125744; ENSG00000168913	2589	2585	20
likely	0.000723983	0.0146926	regulation of biosynthetic process	GO	GO:0009889	ENSG00000104881; ENSG00000170608; ENSG00000168913; ENSG00000256294; ENSG00000130208; ENSG00000164867; ENSG00000062282; ENSG00000107249; ENSG00000103479; ENSG00000110851; ENSG00000118873; ENSG00000170365; ENSG00000130203; ENSG00000104856; ENSG00000177508; ENSG00000076555; ENSG00000165280; ENSG00000136628; ENSG00000082014; ENSG00000078399; ENSG00000012061; ENSG00000100697; ENSG00000148737; ENSG0000…	4310	4297	28
likely	0.00133858	0.0147244	water transmembrane transporter activity	GO	GO:0005372	ENSG00000178301; ENSG00000165269	15	15	2
likely	0.00077646	0.0148821	embryonic organ development	GO	GO:0048568	ENSG00000104881; ENSG00000104884; ENSG00000115705; ENSG00000106538; ENSG00000137474; ENSG00000078399; ENSG00000012061	414	414	7
likely	0.00226736	0.0154464	cellular macromolecule metabolic process	GO	GO:0044260	ENSG00000104881; ENSG00000189292; ENSG00000104884; ENSG00000106538; ENSG00000170608; ENSG00000164733; ENSG00000164896; ENSG00000100628; ENSG00000256294; ENSG00000143727; ENSG00000133612; ENSG00000166971; ENSG00000149269; ENSG00000198382; ENSG00000118873; ENSG00000175806; ENSG00000033030; ENSG00000107249; ENSG00000103479; ENSG00000110851; ENSG00000170365; ENSG00000130203; ENSG00000086062; ENSG0000…	8414	8384	43
likely	0.000898943	0.0163229	regulation of protein binding	GO	GO:0043393	ENSG00000148737; ENSG00000166971; ENSG00000082014; ENSG00000130787; ENSG00000130203	204	204	5
likely	0.00367348	0.0166181	establishment of localization	GO	GO:0051234	ENSG00000106538; ENSG00000164733; ENSG00000196865; ENSG00000213585; ENSG00000125744; ENSG00000168913; ENSG00000182704; ENSG00000113615; ENSG00000130203; ENSG00000166971; ENSG00000149269; ENSG00000198382; ENSG00000010438; ENSG00000197142; ENSG00000118873; ENSG00000147955; ENSG00000086062; ENSG00000130208; ENSG00000076555; ENSG00000137474; ENSG00000178301; ENSG00000136628; ENSG00000165280; ENSG0000…	5250	5234	30
likely	0.00410461	0.0177244	small molecule metabolic process	GO	GO:0044281	ENSG00000197142; ENSG00000182704; ENSG00000062282; ENSG00000130203; ENSG00000213930; ENSG00000076555; ENSG00000130208; ENSG00000106049; ENSG00000165280; ENSG00000106617; ENSG00000086062; ENSG00000164867; ENSG00000136628; ENSG00000010438; ENSG00000175806; ENSG00000213585	2157	2152	16
likely	0.00270413	0.0178636	response to extracellular stimulus	GO	GO:0009991	ENSG00000010310; ENSG00000130203; ENSG00000076555; ENSG00000106538; ENSG00000170608; ENSG00000106617; ENSG00000012061	515	515	7
likely	0.00285417	0.0182029	regulation of localization	GO	GO:0032879	ENSG00000197142; ENSG00000106538; ENSG00000130203; ENSG00000148737; ENSG00000076555; ENSG00000170927; ENSG00000010310; ENSG00000130208; ENSG00000165280; ENSG00000106617; ENSG00000164867; ENSG00000149269; ENSG00000136628; ENSG00000140718; ENSG00000130787; ENSG00000125744; ENSG00000213585; ENSG00000196660; ENSG00000168913	2686	2683	19
likely	0.00292248	0.0182029	regulation of catalytic activity	GO	GO:0050790	ENSG00000189292; ENSG00000133612; ENSG00000118873; ENSG00000130203; ENSG00000076555; ENSG00000184047; ENSG00000010310; ENSG00000130208; ENSG00000165280; ENSG00000106617; ENSG00000164867; ENSG00000149269; ENSG00000198382; ENSG00000130787; ENSG00000103479; ENSG00000164733; ENSG00000142273; ENSG00000106069	2487	2482	18
likely	0.00107806	0.0182355	positive regulation of developmental process	GO	GO:0051094	ENSG00000104881; ENSG00000189292; ENSG00000106538; ENSG00000170365; ENSG00000130203; ENSG00000148737; ENSG00000177508; ENSG00000183160; ENSG00000076555; ENSG00000164867; ENSG00000149269; ENSG00000082014; ENSG00000100697	1349	1349	13
likely	0.00116041	0.0182355	steroid metabolic process	GO	GO:0008202	ENSG00000130203; ENSG00000182704; ENSG00000076555; ENSG00000130208; ENSG00000062282; ENSG00000106617	323	323	6
likely	0.00116284	0.0182355	post-embryonic animal organ development	GO	GO:0048569	ENSG00000137474; ENSG00000012061	14	14	2
likely	0.00302291	0.0183054	embryo development	GO	GO:0009790	ENSG00000104881; ENSG00000104884; ENSG00000170365; ENSG00000115705; ENSG00000177508; ENSG00000106538; ENSG00000137474; ENSG00000078399; ENSG00000103494; ENSG00000012061	989	988	10
likely	0.0033607	0.0192836	phosphorus metabolic process	GO	GO:0006793	ENSG00000189292; ENSG00000106538; ENSG00000164896; ENSG00000143727; ENSG00000166971; ENSG00000164867; ENSG00000149269; ENSG00000198382; ENSG00000062282; ENSG00000103479; ENSG00000197142; ENSG00000170365; ENSG00000130203; ENSG00000213930; ENSG00000130208; ENSG00000183160; ENSG00000076555; ENSG00000165280; ENSG00000106617; ENSG00000170927; ENSG00000142273; ENSG00000196660	3370	3365	22
likely	0.00336136	0.0192836	heart growth	GO	GO:0060419	ENSG00000149269; ENSG00000076555; ENSG00000170365	82	82	3
likely	0.00492798	0.0203547	anatomical structure morphogenesis	GO	GO:0009653	ENSG00000104881; ENSG00000104884; ENSG00000170365; ENSG00000130203; ENSG00000086062; ENSG00000170927; ENSG00000183160; ENSG00000170608; ENSG00000137474; ENSG00000182704; ENSG00000164867; ENSG00000149269; ENSG00000082014; ENSG00000078399; ENSG00000103494; ENSG00000177508; ENSG00000012061; ENSG00000100697	2614	2605	18
likely	0.00135974	0.0203961	regulation of small molecule metabolic process	GO	GO:0062012	ENSG00000076555; ENSG00000130203; ENSG00000106617; ENSG00000130208; ENSG00000165280; ENSG00000164867; ENSG00000062282	457	456	7
likely	0.00142629	0.0205029	lipoprotein metabolic process	GO	GO:0042157	ENSG00000130208; ENSG00000118873; ENSG00000062282; ENSG00000130203	133	133	4
likely	0.00379443	0.0207733	animal organ morphogenesis	GO	GO:0009887	ENSG00000104881; ENSG00000182704; ENSG00000170927; ENSG00000183160; ENSG00000137474; ENSG00000164867; ENSG00000082014; ENSG00000078399; ENSG00000103494; ENSG00000177508	1023	1020	10
likely	0.00387949	0.0207733	positive regulation of molecular function	GO	GO:0044093	ENSG00000189292; ENSG00000104884; ENSG00000130203; ENSG00000148737; ENSG00000106617; ENSG00000184047; ENSG00000133612; ENSG00000165280; ENSG00000118873; ENSG00000166971; ENSG00000164867; ENSG00000149269; ENSG00000130787; ENSG00000106069	1751	1748	14
likely	0.00390691	0.0207733	organic acid metabolic process	GO	GO:0006082	ENSG00000197142; ENSG00000086062; ENSG00000076555; ENSG00000130208; ENSG00000106049; ENSG00000106617; ENSG00000164867; ENSG00000136628; ENSG00000062282; ENSG00000175806; ENSG00000213585	1199	1197	11
likely	0.00410072	0.0212847	regulation of plasma lipoprotein particle levels	GO	GO:0097006	ENSG00000130208; ENSG00000062282; ENSG00000130203	88	88	3
likely	0.00580736	0.0229875	maintenance of location	GO	GO:0051235	ENSG00000140718; ENSG00000076555; ENSG00000198382; ENSG00000062282; ENSG00000130203	314	314	5
likely	0.000404454	0.0230539	lipid droplet	GO	GO:0005811	ENSG00000165269; ENSG00000062282; ENSG00000165280; ENSG00000147955	95	95	4
likely	0.00461592	0.0234016	cellular component assembly	GO	GO:0022607	ENSG00000104884; ENSG00000170365; ENSG00000130203; ENSG00000148737; ENSG00000076555; ENSG00000170927; ENSG00000147955; ENSG00000130208; ENSG00000137474; ENSG00000118873; ENSG00000178301; ENSG00000165280; ENSG00000149269; ENSG00000136628; ENSG00000198382; ENSG00000130787; ENSG00000113615; ENSG00000103494; ENSG00000012061; ENSG00000100697	3018	3014	20
likely	0.0007419	0.0234508	enzyme activator activity	GO	GO:0008047	ENSG00000189292; ENSG00000130203; ENSG00000130208; ENSG00000133612; ENSG00000165280; ENSG00000118873; ENSG00000106617; ENSG00000106069	539	537	8
likely	0.000901955	0.0234508	protein domain specific binding	GO	GO:0019904	ENSG00000148737; ENSG00000170608; ENSG00000165280; ENSG00000137474; ENSG00000130787; ENSG00000142273; ENSG00000100697; ENSG00000012061; ENSG00000198382	692	692	9
likely	0.00482221	0.0238919	transport	GO	GO:0006810	ENSG00000106538; ENSG00000164733; ENSG00000196865; ENSG00000213585; ENSG00000125744; ENSG00000168913; ENSG00000182704; ENSG00000113615; ENSG00000147955; ENSG00000166971; ENSG00000149269; ENSG00000198382; ENSG00000010438; ENSG00000197142; ENSG00000118873; ENSG00000130203; ENSG00000086062; ENSG00000130208; ENSG00000076555; ENSG00000137474; ENSG00000178301; ENSG00000136628; ENSG00000165280; ENSG0000…	5099	5083	29
likely	0.00670317	0.025472	molting cycle	GO	GO:0042303	ENSG00000104881; ENSG00000182704; ENSG00000104884	106	105	3
likely	0.00193674	0.0257115	high-density lipoprotein particle remodeling	GO	GO:0034375	ENSG00000130208; ENSG00000130203	18	18	2
likely	0.00202316	0.0257115	response to nutrient levels	GO	GO:0031667	ENSG00000076555; ENSG00000106538; ENSG00000130203; ENSG00000106617; ENSG00000010310; ENSG00000170608; ENSG00000012061	489	489	7
likely	0.0021564	0.0257115	negative regulation of developmental process	GO	GO:0051093	ENSG00000130203; ENSG00000182704; ENSG00000177508; ENSG00000183160; ENSG00000164867; ENSG00000149269; ENSG00000078399; ENSG00000196660; ENSG00000100697; ENSG00000002933	946	943	10
likely	0.00215949	0.0257115	myelin assembly	GO	GO:0032288	ENSG00000104884; ENSG00000100697	19	19	2
likely	0.00216126	0.0257115	secondary alcohol metabolic process	GO	GO:1902652	ENSG00000182704; ENSG00000076555; ENSG00000062282; ENSG00000130203	149	149	4
likely	0.00535294	0.02586	plasma lipoprotein particle assembly	GO	GO:0034377	ENSG00000130208; ENSG00000130203	30	30	2
likely	0.0054567	0.02586	organic cyclic compound metabolic process	GO	GO:1901360	ENSG00000104881; ENSG00000104884; ENSG00000170608; ENSG00000197142; ENSG00000164896; ENSG00000256294; ENSG00000182704; ENSG00000130208; ENSG00000164867; ENSG00000104856; ENSG00000198382; ENSG00000010438; ENSG00000033030; ENSG00000107249; ENSG00000103479; ENSG00000110851; ENSG00000062282; ENSG00000170365; ENSG00000130203; ENSG00000213930; ENSG00000115705; ENSG00000177508; ENSG00000076555; ENSG0000…	6387	6357	34
likely	0.0072363	0.0264403	behavioral defense response	GO	GO:0002209	ENSG00000213585; ENSG00000130203	35	35	2
likely	0.00232485	0.0267358	regulation of cell differentiation	GO	GO:0045595	ENSG00000104881; ENSG00000189292; ENSG00000106538; ENSG00000170365; ENSG00000130203; ENSG00000148737; ENSG00000177508; ENSG00000183160; ENSG00000182704; ENSG00000149269; ENSG00000082014; ENSG00000078399; ENSG00000140718; ENSG00000100697; ENSG00000002933	1844	1841	15
likely	0.00831057	0.0285809	biosynthetic process	GO	GO:0009058	ENSG00000104881; ENSG00000104884; ENSG00000170608; ENSG00000197142; ENSG00000168913; ENSG00000256294; ENSG00000130208; ENSG00000164867; ENSG00000104856; ENSG00000062282; ENSG00000107249; ENSG00000103479; ENSG00000110851; ENSG00000118873; ENSG00000170365; ENSG00000130203; ENSG00000086062; ENSG00000115705; ENSG00000177508; ENSG00000076555; ENSG00000165280; ENSG00000178301; ENSG00000136628; ENSG0000…	6288	6262	33
likely	0.00849862	0.0285809	secretion by cell	GO	GO:0032940	ENSG00000106538; ENSG00000130203; ENSG00000086062; ENSG00000010310; ENSG00000196865; ENSG00000165280; ENSG00000148737; ENSG00000149269; ENSG00000164733; ENSG00000010438; ENSG00000168913	1334	1330	11
likely	0.00880891	0.0285809	cellular detoxification	GO	GO:1990748	ENSG00000115705; ENSG00000164867; ENSG00000130203	116	116	3
likely	0.00902554	0.0285809	multicellular organismal homeostasis	GO	GO:0048871	ENSG00000104881; ENSG00000182704; ENSG00000177508; ENSG00000183160; ENSG00000076555; ENSG00000164867	491	491	6
likely	0.00635665	0.0286705	cellular oxidant detoxification	GO	GO:0098869	ENSG00000115705; ENSG00000164867; ENSG00000130203	103	103	3
likely	0.00652853	0.0286705	thioester metabolic process	GO	GO:0035383	ENSG00000197142; ENSG00000076555; ENSG00000062282	105	104	3
likely	0.00670317	0.0286705	hair cycle	GO	GO:0042633	ENSG00000104881; ENSG00000182704; ENSG00000104884	106	105	3
likely	0.00683647	0.0286705	cofactor metabolic process	GO	GO:0051186	ENSG00000197142; ENSG00000010438; ENSG00000115705; ENSG00000076555; ENSG00000165280; ENSG00000062282; ENSG00000106617	612	611	7
likely	0.00683884	0.0286705	plasma lipoprotein particle remodeling	GO	GO:0034369	ENSG00000130208; ENSG00000130203	34	34	2
likely	0.00683884	0.0286705	behavioral fear response	GO	GO:0001662	ENSG00000213585; ENSG00000130203	34	34	2
likely	0.00761804	0.0313346	lipid oxidation	GO	GO:0034440	ENSG00000106617; ENSG00000076555; ENSG00000062282	110	110	3
likely	0.00302269	0.0336396	lipid modification	GO	GO:0030258	ENSG00000130208; ENSG00000076555; ENSG00000062282; ENSG00000106617; ENSG00000130203	269	269	5
likely	0.00327054	0.035105	heart development	GO	GO:0007507	ENSG00000104881; ENSG00000170365; ENSG00000076555; ENSG00000164867; ENSG00000149269; ENSG00000082014; ENSG00000103494	534	533	7
likely	0.00343729	0.035105	oxoacid metabolic process	GO	GO:0043436	ENSG00000197142; ENSG00000086062; ENSG00000076555; ENSG00000130208; ENSG00000106049; ENSG00000106617; ENSG00000164867; ENSG00000136628; ENSG00000062282; ENSG00000175806; ENSG00000213585	1179	1177	11
likely	0.00345963	0.035105	negative regulation of multicellular organismal process	GO	GO:0051241	ENSG00000130203; ENSG00000182704; ENSG00000130208; ENSG00000177508; ENSG00000183160; ENSG00000104856; ENSG00000164867; ENSG00000149269; ENSG00000078399; ENSG00000100697; ENSG00000002933	1181	1178	11
likely	0.00358669	0.0353545	kidney development	GO	GO:0001822	ENSG00000178301; ENSG00000170927; ENSG00000103494; ENSG00000177508; ENSG00000170365	280	280	5
likely	0.00926298	0.037395	tube morphogenesis	GO	GO:0035239	ENSG00000170365; ENSG00000130203; ENSG00000086062; ENSG00000170927; ENSG00000164867; ENSG00000149269; ENSG00000177508; ENSG00000100697	812	811	8
likely	0.00404188	0.0375176	renal system development	GO	GO:0072001	ENSG00000178301; ENSG00000170927; ENSG00000103494; ENSG00000177508; ENSG00000170365	288	288	5
likely	0.00413445	0.0375176	cellular macromolecule catabolic process	GO	GO:0044265	ENSG00000100628; ENSG00000130203; ENSG00000142273; ENSG00000133612; ENSG00000164733; ENSG00000178301; ENSG00000165280; ENSG00000033030; ENSG00000140718; ENSG00000164896; ENSG00000100697	1207	1206	11
likely	0.00428437	0.0375176	cellular response to oxidative stress	GO	GO:0034599	ENSG00000164867; ENSG00000147955; ENSG00000133612; ENSG00000184047; ENSG00000175806	292	292	5
likely	0.00432216	0.0375176	circulatory system development	GO	GO:0072359	ENSG00000104881; ENSG00000170365; ENSG00000130203; ENSG00000086062; ENSG00000076555; ENSG00000148737; ENSG00000164867; ENSG00000149269; ENSG00000082014; ENSG00000103494	1040	1039	10
likely	0.00434986	0.0375176	ventricular system development	GO	GO:0021591	ENSG00000182704; ENSG00000103494	27	27	2
likely	0.00522961	0.0434316	positive regulation of lipid localization	GO	GO:1905954	ENSG00000197142; ENSG00000076555; ENSG00000130203	96	96	3
likely	0.00545276	0.0434316	negative regulation of response to stimulus	GO	GO:0048585	ENSG00000130203; ENSG00000148737; ENSG00000170927; ENSG00000010310; ENSG00000165280; ENSG00000178301; ENSG00000182704; ENSG00000164867; ENSG00000168913; ENSG00000142273; ENSG00000196660; ENSG00000103494; ENSG00000012061	1624	1623	13
likely	0.00564693	0.0434316	macromolecule catabolic process	GO	GO:0009057	ENSG00000100628; ENSG00000130203; ENSG00000142273; ENSG00000133612; ENSG00000164733; ENSG00000178301; ENSG00000165280; ENSG00000198382; ENSG00000033030; ENSG00000140718; ENSG00000164896; ENSG00000100697	1442	1441	12
likely	0.00593774	0.0434316	epithelium development	GO	GO:0060429	ENSG00000104884; ENSG00000170365; ENSG00000086062; ENSG00000170927; ENSG00000137474; ENSG00000178301; ENSG00000149269; ENSG00000213585; ENSG00000164733; ENSG00000103494; ENSG00000177508	1269	1266	11
likely	0.00604117	0.0434316	macroautophagy	GO	GO:0016236	ENSG00000106617; ENSG00000213585; ENSG00000198382; ENSG00000165280; ENSG00000118873	317	317	5
likely	0.00607495	0.0434316	fluid transport	GO	GO:0042044	ENSG00000178301; ENSG00000165269	32	32	2
likely	0.00607495	0.0434316	proximal/distal pattern formation	GO	GO:0009954	ENSG00000078399; ENSG00000177508	32	32	2
likely	0.00628156	0.0434316	urogenital system development	GO	GO:0001655	ENSG00000178301; ENSG00000170927; ENSG00000103494; ENSG00000177508; ENSG00000170365	320	320	5
likely	0.00639337	0.0434316	regulation of multicellular organismal development	GO	GO:2000026	ENSG00000189292; ENSG00000170365; ENSG00000130203; ENSG00000148737; ENSG00000170927; ENSG00000183160; ENSG00000076555; ENSG00000182704; ENSG00000164867; ENSG00000149269; ENSG00000082014; ENSG00000078399; ENSG00000100697; ENSG00000177508; ENSG00000002933	2053	2049	15
likely	0.00642608	0.0434316	secretion	GO	GO:0046903	ENSG00000106538; ENSG00000130787; ENSG00000130203; ENSG00000086062; ENSG00000010310; ENSG00000196865; ENSG00000165280; ENSG00000148737; ENSG00000149269; ENSG00000164733; ENSG00000010438; ENSG00000168913	1469	1465	12
likely	0.00652853	0.0434316	acyl-CoA metabolic process	GO	GO:0006637	ENSG00000197142; ENSG00000076555; ENSG00000062282	105	104	3
likely	0.00670317	0.0434316	fatty acid oxidation	GO	GO:0019395	ENSG00000106617; ENSG00000076555; ENSG00000062282	105	105	3
likely	0.00674476	0.0434316	phosphate-containing compound metabolic process	GO	GO:0006796	ENSG00000189292; ENSG00000197142; ENSG00000106538; ENSG00000170365; ENSG00000130203; ENSG00000076555; ENSG00000143727; ENSG00000183160; ENSG00000130208; ENSG00000165280; ENSG00000166971; ENSG00000164867; ENSG00000149269; ENSG00000198382; ENSG00000062282; ENSG00000106617; ENSG00000196660; ENSG00000164896; ENSG00000142273; ENSG00000103479; ENSG00000170927	3342	3337	21
likely	0.00691497	0.0434316	cellular response to oxygen-containing compound	GO	GO:1901701	ENSG00000147955; ENSG00000106538; ENSG00000133612; ENSG00000165280; ENSG00000164867; ENSG00000149269; ENSG00000136628; ENSG00000062282; ENSG00000196660; ENSG00000168913	1112	1112	10
likely	0.00692389	0.0434316	organic cyclic compound catabolic process	GO	GO:1901361	ENSG00000130203; ENSG00000213930; ENSG00000106617; ENSG00000165280; ENSG00000033030; ENSG00000140718; ENSG00000164896; ENSG00000100697	773	771	8
likely	0.00764399	0.0462663	protein-containing complex remodeling	GO	GO:0034367	ENSG00000130208; ENSG00000130203	36	36	2
likely	0.00764399	0.0462663	receptor catabolic process	GO	GO:0032801	ENSG00000198382; ENSG00000130203	36	36	2
likely	0.00796279	0.0473649	vesicle organization	GO	GO:0016050	ENSG00000178301; ENSG00000113615; ENSG00000166971; ENSG00000198382; ENSG00000137474	339	339	5
likely	0.00844666	0.0480159	response to reactive oxygen species	GO	GO:0000302	ENSG00000164867; ENSG00000147955; ENSG00000133612; ENSG00000130203	219	219	4
likely	0.00845098	0.0480159	regulation of transport	GO	GO:0051049	ENSG00000197142; ENSG00000130203; ENSG00000148737; ENSG00000106617; ENSG00000010310; ENSG00000130208; ENSG00000149269; ENSG00000136628; ENSG00000130787; ENSG00000125744; ENSG00000213585; ENSG00000196660; ENSG00000168913	1715	1712	13
likely	0.00848977	0.0480159	fear response	GO	GO:0042596	ENSG00000213585; ENSG00000130203	38	38	2
likely	0.00877229	0.0488136	regulation of protein complex assembly	GO	GO:0043254	ENSG00000104884; ENSG00000130203; ENSG00000165280; ENSG00000149269; ENSG00000130787; ENSG00000012061	489	488	6
likely	0.00898738	0.0492166	neuron apoptotic process	GO	GO:0051402	ENSG00000196660; ENSG00000147955; ENSG00000184047; ENSG00000130203	224	223	4
likely_knee	4.69648e-07	9.76867e-05	positive regulation of biological process	GO	GO:0048518	ENSG00000104881; ENSG00000189292; ENSG00000104884; ENSG00000106538; ENSG00000170608; ENSG00000197142; ENSG00000164733; ENSG00000213585; ENSG00000168913; ENSG00000120211; ENSG00000256294; ENSG00000182704; ENSG00000166971; ENSG00000164867; ENSG00000149269; ENSG00000104856; ENSG00000198382; ENSG00000062282; ENSG00000107249; ENSG00000103479; ENSG00000110851; ENSG00000118873; ENSG00000130203; ENSG0000…	6243	6226	41
likely_knee	1.17191e-06	0.000121879	lipid localization	GO	GO:0010876	ENSG00000197142; ENSG00000147955; ENSG00000182704; ENSG00000076555; ENSG00000130203; ENSG00000130208; ENSG00000136628; ENSG00000062282; ENSG00000106617; ENSG00000140718	411	411	10
likely_knee	1.43138e-06	0.000466631	positive regulation of cellular process	GO	GO:0048522	ENSG00000104881; ENSG00000189292; ENSG00000104884; ENSG00000106538; ENSG00000170608; ENSG00000213585; ENSG00000168913; ENSG00000120211; ENSG00000256294; ENSG00000166971; ENSG00000164867; ENSG00000149269; ENSG00000198382; ENSG00000062282; ENSG00000107249; ENSG00000103479; ENSG00000110851; ENSG00000118873; ENSG00000130203; ENSG00000086062; ENSG00000130208; ENSG00000177508; ENSG00000183160; ENSG0000…	5443	5429	37
likely_knee	8.95471e-06	0.00062086	regulation of metabolic process	GO	GO:0019222	ENSG00000104881; ENSG00000189292; ENSG00000104884; ENSG00000106538; ENSG00000170608; ENSG00000125741; ENSG00000213585; ENSG00000125744; ENSG00000164896; ENSG00000168913; ENSG00000166971; ENSG00000256294; ENSG00000182704; ENSG00000130208; ENSG00000164867; ENSG00000149269; ENSG00000198382; ENSG00000062282; ENSG00000107249; ENSG00000103479; ENSG00000110851; ENSG00000118873; ENSG00000130203; ENSG0000…	6911	6892	41
likely_knee	4.85146e-06	0.000790787	regulation of primary metabolic process	GO	GO:0080090	ENSG00000104881; ENSG00000189292; ENSG00000104884; ENSG00000106538; ENSG00000170608; ENSG00000125741; ENSG00000125744; ENSG00000164896; ENSG00000168913; ENSG00000166971; ENSG00000256294; ENSG00000130208; ENSG00000164867; ENSG00000149269; ENSG00000198382; ENSG00000062282; ENSG00000107249; ENSG00000103479; ENSG00000110851; ENSG00000118873; ENSG00000130203; ENSG00000076555; ENSG00000177508; ENSG0000…	6227	6208	39
likely_knee	7.76928e-06	0.000844261	positive regulation of metabolic process	GO	GO:0009893	ENSG00000189292; ENSG00000104884; ENSG00000106538; ENSG00000170608; ENSG00000213585; ENSG00000256294; ENSG00000166971; ENSG00000164867; ENSG00000149269; ENSG00000104856; ENSG00000198382; ENSG00000062282; ENSG00000107249; ENSG00000110851; ENSG00000118873; ENSG00000130203; ENSG00000130208; ENSG00000183160; ENSG00000076555; ENSG00000165280; ENSG00000082014; ENSG00000012061; ENSG00000148737; ENSG0000…	3654	3648	28
likely_knee	1.63345e-05	0.000849392	response to oxidative stress	GO	GO:0006979	ENSG00000104884; ENSG00000130203; ENSG00000115705; ENSG00000184047; ENSG00000147955; ENSG00000133612; ENSG00000164867; ENSG00000175806; ENSG00000012061	438	438	9
likely_knee	1.59033e-05	0.00129612	regulation of lipid localization	GO	GO:1905952	ENSG00000197142; ENSG00000130203; ENSG00000076555; ENSG00000130208; ENSG00000136628; ENSG00000140718	158	158	6
likely_knee	1.98902e-05	0.00129684	regulation of cellular metabolic process	GO	GO:0031323	ENSG00000104881; ENSG00000189292; ENSG00000104884; ENSG00000106538; ENSG00000170608; ENSG00000213585; ENSG00000125744; ENSG00000164896; ENSG00000166971; ENSG00000256294; ENSG00000130208; ENSG00000164867; ENSG00000149269; ENSG00000198382; ENSG00000062282; ENSG00000107249; ENSG00000103479; ENSG00000110851; ENSG00000118873; ENSG00000130203; ENSG00000076555; ENSG00000177508; ENSG00000183160; ENSG0000…	6297	6279	38
likely_knee	2.6721e-05	0.00145184	negative regulation of cellular process	GO	GO:0048523	ENSG00000104881; ENSG00000213585; ENSG00000125744; ENSG00000168913; ENSG00000100697; ENSG00000182704; ENSG00000164867; ENSG00000149269; ENSG00000104856; ENSG00000062282; ENSG00000107249; ENSG00000103479; ENSG00000130203; ENSG00000086062; ENSG00000130208; ENSG00000177508; ENSG00000183160; ENSG00000076555; ENSG00000165280; ENSG00000178301; ENSG00000136628; ENSG00000103494; ENSG00000012061; ENSG0000…	4836	4826	32
likely_knee	4.70477e-05	0.00219108	apoptotic process	GO	GO:0006915	ENSG00000104881; ENSG00000184047; ENSG00000104884; ENSG00000130203; ENSG00000086062; ENSG00000170927; ENSG00000147955; ENSG00000165280; ENSG00000166971; ENSG00000148737; ENSG00000164867; ENSG00000149269; ENSG00000213585; ENSG00000164733; ENSG00000130787; ENSG00000164896; ENSG00000196660; ENSG00000100697	1915	1914	18
likely_knee	5.62315e-05	0.00229143	regulation of nitrogen compound metabolic process	GO	GO:0051171	ENSG00000104881; ENSG00000189292; ENSG00000104884; ENSG00000106538; ENSG00000170608; ENSG00000125744; ENSG00000164896; ENSG00000256294; ENSG00000166971; ENSG00000164867; ENSG00000149269; ENSG00000198382; ENSG00000062282; ENSG00000107249; ENSG00000103479; ENSG00000110851; ENSG00000118873; ENSG00000130203; ENSG00000130208; ENSG00000177508; ENSG00000183160; ENSG00000104856; ENSG00000165280; ENSG0000…	6033	6014	36
likely_knee	2.50304e-05	0.00232782	organic substance metabolic process	GO	GO:0071704	ENSG00000104881; ENSG00000189292; ENSG00000104884; ENSG00000106538; ENSG00000170608; ENSG00000110851; ENSG00000164733; ENSG00000125741; ENSG00000213585; ENSG00000125744; ENSG00000164896; ENSG00000168913; ENSG00000166971; ENSG00000100628; ENSG00000256294; ENSG00000182704; ENSG00000143727; ENSG00000133612; ENSG00000130208; ENSG00000086062; ENSG00000164867; ENSG00000149269; ENSG00000198382; ENSG0000…	11233	11187	54
likely_knee	6.63599e-05	0.0024037	regulation of macromolecule metabolic process	GO	GO:0060255	ENSG00000104881; ENSG00000189292; ENSG00000104884; ENSG00000106538; ENSG00000170608; ENSG00000125744; ENSG00000164896; ENSG00000256294; ENSG00000182704; ENSG00000166971; ENSG00000164867; ENSG00000149269; ENSG00000198382; ENSG00000062282; ENSG00000107249; ENSG00000103479; ENSG00000110851; ENSG00000118873; ENSG00000130203; ENSG00000076555; ENSG00000177508; ENSG00000183160; ENSG00000104856; ENSG0000…	6339	6321	37
likely_knee	6.8568e-05	0.00249753	primary metabolic process	GO	GO:0044238	ENSG00000104881; ENSG00000189292; ENSG00000104884; ENSG00000106538; ENSG00000170608; ENSG00000197142; ENSG00000164733; ENSG00000125741; ENSG00000125744; ENSG00000164896; ENSG00000168913; ENSG00000166971; ENSG00000100628; ENSG00000256294; ENSG00000182704; ENSG00000143727; ENSG00000133612; ENSG00000130208; ENSG00000086062; ENSG00000164867; ENSG00000149269; ENSG00000198382; ENSG00000010438; ENSG0000…	10846	10800	52
likely_knee	0.000127944	0.00249753	nitrogen compound metabolic process	GO	GO:0006807	ENSG00000104881; ENSG00000189292; ENSG00000104884; ENSG00000106538; ENSG00000170608; ENSG00000110851; ENSG00000164733; ENSG00000125744; ENSG00000164896; ENSG00000166971; ENSG00000100628; ENSG00000256294; ENSG00000143727; ENSG00000133612; ENSG00000130208; ENSG00000086062; ENSG00000164867; ENSG00000149269; ENSG00000198382; ENSG00000010438; ENSG00000175806; ENSG00000033030; ENSG00000149260; ENSG0000…	10378	10332	50
likely_knee	0.000129268	0.00249753	post-embryonic development	GO	GO:0009791	ENSG00000137474; ENSG00000104881; ENSG00000104884; ENSG00000012061	76	76	4
likely_knee	0.000158119	0.00249753	regulation of molecular function	GO	GO:0065009	ENSG00000189292; ENSG00000104884; ENSG00000164733; ENSG00000168913; ENSG00000133612; ENSG00000166971; ENSG00000164867; ENSG00000149269; ENSG00000198382; ENSG00000118873; ENSG00000103479; ENSG00000130203; ENSG00000130208; ENSG00000076555; ENSG00000165280; ENSG00000082014; ENSG00000148737; ENSG00000106617; ENSG00000170927; ENSG00000010310; ENSG00000130787; ENSG00000142273; ENSG00000184047	3142	3137	23
likely_knee	0.000161131	0.00249753	catabolic process	GO	GO:0009056	ENSG00000033030; ENSG00000133612; ENSG00000164733; ENSG00000100628; ENSG00000130203; ENSG00000213930; ENSG00000076555; ENSG00000106538; ENSG00000130208; ENSG00000165280; ENSG00000106617; ENSG00000178301; ENSG00000164867; ENSG00000213585; ENSG00000198382; ENSG00000118873; ENSG00000115705; ENSG00000140718; ENSG00000164896; ENSG00000142273; ENSG00000100697	2717	2713	21
likely_knee	6.77878e-05	0.00256588	response to caloric restriction	GO	GO:0061771	ENSG00000106538; ENSG00000130203	4	4	2
likely_knee	8.49734e-05	0.00256588	macromolecule metabolic process	GO	GO:0043170	ENSG00000104881; ENSG00000189292; ENSG00000104884; ENSG00000106538; ENSG00000170608; ENSG00000164733; ENSG00000125744; ENSG00000164896; ENSG00000166971; ENSG00000100628; ENSG00000256294; ENSG00000182704; ENSG00000143727; ENSG00000133612; ENSG00000130208; ENSG00000164867; ENSG00000149269; ENSG00000198382; ENSG00000010438; ENSG00000175806; ENSG00000033030; ENSG00000149260; ENSG00000107249; ENSG0000…	9610	9568	48
likely_knee	0.000107791	0.00256588	cellular catabolic process	GO	GO:0044248	ENSG00000033030; ENSG00000133612; ENSG00000164733; ENSG00000100628; ENSG00000130203; ENSG00000213930; ENSG00000076555; ENSG00000142273; ENSG00000130208; ENSG00000165280; ENSG00000106617; ENSG00000178301; ENSG00000164867; ENSG00000213585; ENSG00000198382; ENSG00000118873; ENSG00000115705; ENSG00000140718; ENSG00000164896; ENSG00000100697	2438	2434	20
likely_knee	0.000116623	0.00256588	programmed cell death	GO	GO:0012501	ENSG00000104881; ENSG00000184047; ENSG00000104884; ENSG00000130203; ENSG00000086062; ENSG00000170927; ENSG00000147955; ENSG00000165280; ENSG00000166971; ENSG00000148737; ENSG00000164867; ENSG00000149269; ENSG00000213585; ENSG00000164733; ENSG00000130787; ENSG00000164896; ENSG00000196660; ENSG00000100697	2054	2052	18
likely_knee	0.000118529	0.00256588	negative regulation of biological process	GO	GO:0048519	ENSG00000104881; ENSG00000213585; ENSG00000125744; ENSG00000164896; ENSG00000168913; ENSG00000100697; ENSG00000182704; ENSG00000164867; ENSG00000149269; ENSG00000104856; ENSG00000062282; ENSG00000107249; ENSG00000103479; ENSG00000130203; ENSG00000086062; ENSG00000130208; ENSG00000177508; ENSG00000183160; ENSG00000076555; ENSG00000165280; ENSG00000178301; ENSG00000136628; ENSG00000103494; ENSG0000…	5444	5433	33
likely_knee	0.00012336	0.00256588	cellular response to stress	GO	GO:0033554	ENSG00000166971; ENSG00000133612; ENSG00000104884; ENSG00000147955; ENSG00000104856; ENSG00000184047; ENSG00000170608; ENSG00000165280; ENSG00000106617; ENSG00000178301; ENSG00000164867; ENSG00000149269; ENSG00000198382; ENSG00000175806; ENSG00000140718; ENSG00000196660; ENSG00000103479; ENSG00000012061	2065	2061	18
likely_knee	0.000215712	0.00281934	cellular metabolic process	GO	GO:0044237	ENSG00000104881; ENSG00000189292; ENSG00000104884; ENSG00000106538; ENSG00000170608; ENSG00000110851; ENSG00000164733; ENSG00000213585; ENSG00000125744; ENSG00000164896; ENSG00000100628; ENSG00000256294; ENSG00000143727; ENSG00000133612; ENSG00000166971; ENSG00000086062; ENSG00000164867; ENSG00000149269; ENSG00000104856; ENSG00000198382; ENSG00000010438; ENSG00000175806; ENSG00000033030; ENSG0000…	10863	10826	51
likely_knee	0.000265754	0.00281934	cell death	GO	GO:0008219	ENSG00000104881; ENSG00000184047; ENSG00000104884; ENSG00000130203; ENSG00000086062; ENSG00000170927; ENSG00000147955; ENSG00000165280; ENSG00000166971; ENSG00000148737; ENSG00000164867; ENSG00000149269; ENSG00000213585; ENSG00000164733; ENSG00000130787; ENSG00000164896; ENSG00000196660; ENSG00000100697	2192	2190	18
likely_knee	0.00027284	0.00281934	response to stress	GO	GO:0006950	ENSG00000104884; ENSG00000106538; ENSG00000170608; ENSG00000164733; ENSG00000213585; ENSG00000182704; ENSG00000147955; ENSG00000133612; ENSG00000166971; ENSG00000164867; ENSG00000149269; ENSG00000198382; ENSG00000175806; ENSG00000103479; ENSG00000130203; ENSG00000086062; ENSG00000115705; ENSG00000104856; ENSG00000165280; ENSG00000178301; ENSG00000136628; ENSG00000012061; ENSG00000106617; ENSG0000…	4192	4170	27
likely_knee	0.000165515	0.00312974	lipid storage	GO	GO:0019915	ENSG00000140718; ENSG00000076555; ENSG00000062282; ENSG00000130203	81	81	4
likely_knee	0.000218085	0.00361929	regulation of binding	GO	GO:0051098	ENSG00000104884; ENSG00000130203; ENSG00000148737; ENSG00000166971; ENSG00000130787; ENSG00000082014; ENSG00000168913	361	361	7
likely_knee	0.000226206	0.00361929	energy homeostasis	GO	GO:0097009	ENSG00000182704; ENSG00000177508; ENSG00000076555	35	35	3
likely_knee	0.000168727	0.00448363	phosphatidylcholine-sterol O-acyltransferase activator activity	GO	GO:0060228	ENSG00000130208; ENSG00000130203	6	6	2
likely_knee	0.0002357	0.00448363	glycerol transmembrane transporter activity	GO	GO:0015168	ENSG00000178301; ENSG00000165269	7	7	2
likely_knee	0.000312812	0.00448363	ADP binding	GO	GO:0043531	ENSG00000106617; ENSG00000165280; ENSG00000137474	39	39	3
likely_knee	0.000313578	0.00465887	triglyceride-rich lipoprotein particle clearance	GO	GO:0071830	ENSG00000130208; ENSG00000130203	8	8	2
likely_knee	0.000353449	0.00490117	organic substance catabolic process	GO	GO:1901575	ENSG00000133612; ENSG00000164733; ENSG00000100628; ENSG00000130203; ENSG00000213930; ENSG00000076555; ENSG00000106538; ENSG00000130208; ENSG00000165280; ENSG00000106617; ENSG00000178301; ENSG00000164867; ENSG00000198382; ENSG00000033030; ENSG00000140718; ENSG00000164896; ENSG00000142273; ENSG00000100697	2245	2241	18
likely_knee	0.000402288	0.00499674	very-low-density lipoprotein particle clearance	GO	GO:0034447	ENSG00000130208; ENSG00000130203	9	9	2
likely_knee	0.000408387	0.00499674	homeostatic process	GO	GO:0042592	ENSG00000104881; ENSG00000183160; ENSG00000104884; ENSG00000130203; ENSG00000148737; ENSG00000076555; ENSG00000170927; ENSG00000010310; ENSG00000170608; ENSG00000178301; ENSG00000182704; ENSG00000164867; ENSG00000062282; ENSG00000196660; ENSG00000177508; ENSG00000012061	1870	1870	16
likely_knee	0.000160369	0.00522803	regulation of catabolic process	GO	GO:0009894	ENSG00000130203; ENSG00000076555; ENSG00000106538; ENSG00000130208; ENSG00000165280; ENSG00000178301; ENSG00000213585; ENSG00000198382; ENSG00000118873; ENSG00000106617; ENSG00000140718; ENSG00000164896	1032	1031	12
likely_knee	0.000691164	0.00601736	macromolecule localization	GO	GO:0033036	ENSG00000166971; ENSG00000197142; ENSG00000182704; ENSG00000118873; ENSG00000130203; ENSG00000148737; ENSG00000076555; ENSG00000147955; ENSG00000010310; ENSG00000130208; ENSG00000137474; ENSG00000106617; ENSG00000178301; ENSG00000113615; ENSG00000149269; ENSG00000136628; ENSG00000165280; ENSG00000062282; ENSG00000125744; ENSG00000140718; ENSG00000168913	3016	3013	21
likely_knee	0.000733009	0.00601736	plasma lipoprotein particle clearance	GO	GO:0034381	ENSG00000130208; ENSG00000062282; ENSG00000130203	52	52	3
likely_knee	0.000809404	0.00601736	developmental growth	GO	GO:0048589	ENSG00000104881; ENSG00000104884; ENSG00000130203; ENSG00000182704; ENSG00000076555; ENSG00000149269; ENSG00000140718; ENSG00000012061	587	587	8
likely_knee	0.000841136	0.00601736	cellular response to stimulus	GO	GO:0051716	ENSG00000104881; ENSG00000189292; ENSG00000104884; ENSG00000106538; ENSG00000170608; ENSG00000164733; ENSG00000164896; ENSG00000168913; ENSG00000120211; ENSG00000100628; ENSG00000182704; ENSG00000147955; ENSG00000133612; ENSG00000166971; ENSG00000164867; ENSG00000149269; ENSG00000198382; ENSG00000062282; ENSG00000175806; ENSG00000149260; ENSG00000103479; ENSG00000130203; ENSG00000115705; ENSG0000…	7661	7626	39
likely_knee	0.000916818	0.00609029	establishment of localization	GO	GO:0051234	ENSG00000106538; ENSG00000164733; ENSG00000196865; ENSG00000213585; ENSG00000125744; ENSG00000168913; ENSG00000182704; ENSG00000113615; ENSG00000130203; ENSG00000166971; ENSG00000149269; ENSG00000198382; ENSG00000010438; ENSG00000197142; ENSG00000118873; ENSG00000147955; ENSG00000086062; ENSG00000130208; ENSG00000076555; ENSG00000137474; ENSG00000178301; ENSG00000136628; ENSG00000165280; ENSG0000…	5250	5234	30
likely_knee	0.000997919	0.0061871	multicellular organism growth	GO	GO:0035264	ENSG00000104881; ENSG00000140718; ENSG00000104884; ENSG00000012061	130	130	4
likely_knee	0.000217494	0.00644572	sterol metabolic process	GO	GO:0016125	ENSG00000182704; ENSG00000106617; ENSG00000076555; ENSG00000062282; ENSG00000130203	161	161	5
likely_knee	0.00114289	0.00664305	regulation of biological quality	GO	GO:0065008	ENSG00000104881; ENSG00000104884; ENSG00000106538; ENSG00000170608; ENSG00000164896; ENSG00000168913; ENSG00000182704; ENSG00000164867; ENSG00000149269; ENSG00000198382; ENSG00000062282; ENSG00000130203; ENSG00000115705; ENSG00000177508; ENSG00000183160; ENSG00000076555; ENSG00000165280; ENSG00000178301; ENSG00000012061; ENSG00000148737; ENSG00000170927; ENSG00000010310; ENSG00000130787; ENSG0000…	4060	4060	25
likely_knee	0.000246772	0.00670397	organic substance transport	GO	GO:0071702	ENSG00000076555; ENSG00000166971; ENSG00000197142; ENSG00000182704; ENSG00000130203; ENSG00000148737; ENSG00000165269; ENSG00000147955; ENSG00000010310; ENSG00000130208; ENSG00000137474; ENSG00000106617; ENSG00000178301; ENSG00000113615; ENSG00000149269; ENSG00000136628; ENSG00000165280; ENSG00000118873; ENSG00000125744; ENSG00000168913	2589	2585	20
likely_knee	0.000611916	0.00707103	lateral ventricle development	GO	GO:0021670	ENSG00000182704; ENSG00000103494	11	11	2
likely_knee	0.0013886	0.00740496	regulation of biological process	GO	GO:0050789	ENSG00000104881; ENSG00000189292; ENSG00000104884; ENSG00000106538; ENSG00000170608; ENSG00000197142; ENSG00000164733; ENSG00000125741; ENSG00000213585; ENSG00000125744; ENSG00000164896; ENSG00000168913; ENSG00000120211; ENSG00000100697; ENSG00000100628; ENSG00000256294; ENSG00000182704; ENSG00000147955; ENSG00000133612; ENSG00000166971; ENSG00000164867; ENSG00000149269; ENSG00000104856; ENSG0000…	11854	11803	52
likely_knee	0.00143322	0.00740496	cellular developmental process	GO	GO:0048869	ENSG00000104881; ENSG00000189292; ENSG00000104884; ENSG00000106538; ENSG00000170608; ENSG00000164733; ENSG00000213585; ENSG00000100628; ENSG00000182704; ENSG00000149269; ENSG00000100697; ENSG00000103479; ENSG00000130203; ENSG00000086062; ENSG00000177508; ENSG00000183160; ENSG00000104856; ENSG00000137474; ENSG00000082014; ENSG00000103494; ENSG00000012061; ENSG00000002933; ENSG00000148737; ENSG0000…	4370	4365	26
likely_knee	0.000313578	0.00764454	chylomicron remnant clearance	GO	GO:0034382	ENSG00000130208; ENSG00000130203	8	8	2
likely_knee	0.000328293	0.00764454	positive regulation of binding	GO	GO:0051099	ENSG00000148737; ENSG00000166971; ENSG00000104884; ENSG00000130787; ENSG00000130203	176	176	5
likely_knee	0.000768028	0.00781757	response to oxygen-containing compound	GO	GO:1901700	ENSG00000106538; ENSG00000130203; ENSG00000148737; ENSG00000147955; ENSG00000010310; ENSG00000133612; ENSG00000165280; ENSG00000164867; ENSG00000149269; ENSG00000136628; ENSG00000168913; ENSG00000062282; ENSG00000196660; ENSG00000012061	1592	1591	14
likely_knee	0.000778813	0.00781757	protein metabolic process	GO	GO:0019538	ENSG00000189292; ENSG00000106538; ENSG00000164733; ENSG00000125744; ENSG00000164896; ENSG00000100628; ENSG00000143727; ENSG00000133612; ENSG00000166971; ENSG00000149269; ENSG00000198382; ENSG00000010438; ENSG00000175806; ENSG00000149260; ENSG00000110851; ENSG00000062282; ENSG00000130203; ENSG00000086062; ENSG00000183160; ENSG00000130208; ENSG00000165280; ENSG00000118873; ENSG00000178301; ENSG0000…	5979	5962	33
likely_knee	0.000789274	0.00781757	tissue development	GO	GO:0009888	ENSG00000104881; ENSG00000104884; ENSG00000086062; ENSG00000170927; ENSG00000183160; ENSG00000137474; ENSG00000178301; ENSG00000182704; ENSG00000164867; ENSG00000149269; ENSG00000213585; ENSG00000164733; ENSG00000062282; ENSG00000103494; ENSG00000177508; ENSG00000100628	1989	1985	16
likely_knee	0.000832557	0.00787144	organonitrogen compound metabolic process	GO	GO:1901564	ENSG00000189292; ENSG00000106538; ENSG00000197142; ENSG00000164733; ENSG00000125744; ENSG00000164896; ENSG00000166971; ENSG00000100628; ENSG00000143727; ENSG00000133612; ENSG00000130208; ENSG00000164867; ENSG00000149269; ENSG00000198382; ENSG00000010438; ENSG00000175806; ENSG00000149260; ENSG00000110851; ENSG00000062282; ENSG00000130203; ENSG00000086062; ENSG00000115705; ENSG00000183160; ENSG0000…	7085	7063	37
likely_knee	0.00110793	0.00926407	regulation of cellular process	GO	GO:0050794	ENSG00000104881; ENSG00000189292; ENSG00000104884; ENSG00000106538; ENSG00000170608; ENSG00000164733; ENSG00000213585; ENSG00000125744; ENSG00000164896; ENSG00000168913; ENSG00000120211; ENSG00000100697; ENSG00000100628; ENSG00000256294; ENSG00000182704; ENSG00000147955; ENSG00000133612; ENSG00000166971; ENSG00000164867; ENSG00000149269; ENSG00000104856; ENSG00000198382; ENSG00000062282; ENSG0000…	11109	11059	50
likely_knee	0.00111859	0.00926407	system development	GO	GO:0048731	ENSG00000104881; ENSG00000189292; ENSG00000104884; ENSG00000106538; ENSG00000076555; ENSG00000100628; ENSG00000182704; ENSG00000130203; ENSG00000164867; ENSG00000149269; ENSG00000062282; ENSG00000100697; ENSG00000147955; ENSG00000086062; ENSG00000115705; ENSG00000177508; ENSG00000183160; ENSG00000104856; ENSG00000137474; ENSG00000178301; ENSG00000082014; ENSG00000103494; ENSG00000012061; ENSG0000…	4796	4788	28
likely_knee	0.00112477	0.00926407	regulation of localization	GO	GO:0032879	ENSG00000197142; ENSG00000106538; ENSG00000130203; ENSG00000148737; ENSG00000076555; ENSG00000170927; ENSG00000010310; ENSG00000130208; ENSG00000165280; ENSG00000106617; ENSG00000164867; ENSG00000149269; ENSG00000136628; ENSG00000140718; ENSG00000130787; ENSG00000125744; ENSG00000213585; ENSG00000196660; ENSG00000168913	2686	2683	19
likely_knee	0.00115801	0.00926407	corpus callosum development	GO	GO:0022038	ENSG00000182704; ENSG00000103494	15	15	2
likely_knee	0.00129576	0.00983824	transport	GO	GO:0006810	ENSG00000106538; ENSG00000164733; ENSG00000196865; ENSG00000213585; ENSG00000125744; ENSG00000168913; ENSG00000182704; ENSG00000113615; ENSG00000147955; ENSG00000166971; ENSG00000149269; ENSG00000198382; ENSG00000010438; ENSG00000197142; ENSG00000118873; ENSG00000130203; ENSG00000086062; ENSG00000130208; ENSG00000076555; ENSG00000137474; ENSG00000178301; ENSG00000136628; ENSG00000165280; ENSG0000…	5099	5083	29
likely_knee	0.00132438	0.00983824	protein-containing complex subunit organization	GO	GO:0043933	ENSG00000104884; ENSG00000130203; ENSG00000148737; ENSG00000076555; ENSG00000147955; ENSG00000130208; ENSG00000165280; ENSG00000178301; ENSG00000113615; ENSG00000149269; ENSG00000136628; ENSG00000198382; ENSG00000130787; ENSG00000082014; ENSG00000012061; ENSG00000100697	2086	2083	16
likely_knee	0.00177295	0.0122648	response to extracellular stimulus	GO	GO:0009991	ENSG00000010310; ENSG00000130203; ENSG00000076555; ENSG00000106538; ENSG00000170608; ENSG00000106617; ENSG00000012061	515	515	7
likely_knee	0.00178688	0.0122648	cell differentiation	GO	GO:0030154	ENSG00000104881; ENSG00000189292; ENSG00000104884; ENSG00000106538; ENSG00000170608; ENSG00000164733; ENSG00000213585; ENSG00000100628; ENSG00000182704; ENSG00000149269; ENSG00000100697; ENSG00000103479; ENSG00000130203; ENSG00000086062; ENSG00000177508; ENSG00000183160; ENSG00000104856; ENSG00000137474; ENSG00000082014; ENSG00000103494; ENSG00000012061; ENSG00000002933; ENSG00000148737; ENSG0000…	4189	4184	25
likely_knee	0.00182793	0.0122648	tube development	GO	GO:0035295	ENSG00000130203; ENSG00000086062; ENSG00000177508; ENSG00000106538; ENSG00000178301; ENSG00000164867; ENSG00000149269; ENSG00000103494; ENSG00000170927; ENSG00000100697	996	995	10
likely_knee	0.00115801	0.0124486	water transmembrane transporter activity	GO	GO:0005372	ENSG00000178301; ENSG00000165269	15	15	2
likely_knee	0.00196407	0.0127664	animal organ development	GO	GO:0048513	ENSG00000104881; ENSG00000104884; ENSG00000106538; ENSG00000076555; ENSG00000100628; ENSG00000182704; ENSG00000164867; ENSG00000149269; ENSG00000062282; ENSG00000115705; ENSG00000177508; ENSG00000183160; ENSG00000104856; ENSG00000137474; ENSG00000178301; ENSG00000082014; ENSG00000103494; ENSG00000012061; ENSG00000002933; ENSG00000148737; ENSG00000170927; ENSG00000010310	3503	3495	22
likely_knee	0.000595863	0.0129501	protein-containing complex assembly	GO	GO:0065003	ENSG00000104884; ENSG00000130203; ENSG00000148737; ENSG00000076555; ENSG00000147955; ENSG00000130208; ENSG00000165280; ENSG00000178301; ENSG00000149269; ENSG00000136628; ENSG00000198382; ENSG00000130787; ENSG00000113615; ENSG00000012061; ENSG00000100697	1743	1740	15
likely_knee	0.000643667	0.0131147	regulation of protein binding	GO	GO:0043393	ENSG00000148737; ENSG00000166971; ENSG00000082014; ENSG00000130787; ENSG00000130203	204	204	5
likely_knee	0.00282977	0.013851	anatomical structure development	GO	GO:0048856	ENSG00000104881; ENSG00000189292; ENSG00000104884; ENSG00000106538; ENSG00000170608; ENSG00000164733; ENSG00000213585; ENSG00000100628; ENSG00000182704; ENSG00000147955; ENSG00000164867; ENSG00000149269; ENSG00000104856; ENSG00000062282; ENSG00000100697; ENSG00000130203; ENSG00000086062; ENSG00000115705; ENSG00000177508; ENSG00000183160; ENSG00000076555; ENSG00000137474; ENSG00000178301; ENSG0000…	5866	5852	31
likely_knee	0.00305802	0.0142198	multicellular organism development	GO	GO:0007275	ENSG00000104881; ENSG00000189292; ENSG00000104884; ENSG00000106538; ENSG00000170608; ENSG00000100628; ENSG00000182704; ENSG00000130203; ENSG00000164867; ENSG00000149269; ENSG00000104856; ENSG00000062282; ENSG00000100697; ENSG00000147955; ENSG00000086062; ENSG00000115705; ENSG00000177508; ENSG00000183160; ENSG00000076555; ENSG00000137474; ENSG00000178301; ENSG00000082014; ENSG00000103494; ENSG0000…	5363	5355	29
likely_knee	0.000788888	0.0151281	steroid metabolic process	GO	GO:0008202	ENSG00000130203; ENSG00000182704; ENSG00000076555; ENSG00000130208; ENSG00000062282; ENSG00000106617	323	323	6
likely_knee	0.00088008	0.0154336	regulation of small molecule metabolic process	GO	GO:0062012	ENSG00000076555; ENSG00000130203; ENSG00000106617; ENSG00000130208; ENSG00000165280; ENSG00000164867; ENSG00000062282	457	456	7
likely_knee	0.000899505	0.0154336	negative regulation of metabolic process	GO	GO:0009892	ENSG00000104881; ENSG00000142273; ENSG00000130203; ENSG00000104856; ENSG00000076555; ENSG00000140718; ENSG00000130208; ENSG00000106617; ENSG00000178301; ENSG00000148737; ENSG00000136628; ENSG00000168913; ENSG00000062282; ENSG00000125744; ENSG00000213585; ENSG00000164896; ENSG00000107249; ENSG00000103479; ENSG00000196660; ENSG00000012061; ENSG00000100697	3076	3073	21
likely_knee	0.00100581	0.0163947	post-embryonic animal organ development	GO	GO:0048569	ENSG00000137474; ENSG00000012061	14	14	2
likely_knee	0.00108615	0.0168612	lipoprotein metabolic process	GO	GO:0042157	ENSG00000130208; ENSG00000118873; ENSG00000062282; ENSG00000130203	133	133	4
likely_knee	0.000305645	0.0171161	lipid droplet	GO	GO:0005811	ENSG00000165269; ENSG00000062282; ENSG00000165280; ENSG00000147955	95	95	4
likely_knee	0.00283417	0.0176791	lipid metabolic process	GO	GO:0006629	ENSG00000197142; ENSG00000130203; ENSG00000182704; ENSG00000076555; ENSG00000106538; ENSG00000130208; ENSG00000106617; ENSG00000125741; ENSG00000062282; ENSG00000082014; ENSG00000103479; ENSG00000168913	1430	1428	12
likely_knee	0.00288986	0.0176791	phosphorus metabolic process	GO	GO:0006793	ENSG00000189292; ENSG00000197142; ENSG00000106538; ENSG00000130203; ENSG00000213930; ENSG00000076555; ENSG00000143727; ENSG00000183160; ENSG00000130208; ENSG00000165280; ENSG00000106617; ENSG00000166971; ENSG00000164867; ENSG00000149269; ENSG00000198382; ENSG00000062282; ENSG00000142273; ENSG00000196660; ENSG00000164896; ENSG00000103479; ENSG00000170927	3370	3365	21
likely_knee	0.00312249	0.0182304	cellular macromolecule metabolic process	GO	GO:0044260	ENSG00000104881; ENSG00000189292; ENSG00000104884; ENSG00000106538; ENSG00000170608; ENSG00000164733; ENSG00000164896; ENSG00000100628; ENSG00000256294; ENSG00000143727; ENSG00000133612; ENSG00000166971; ENSG00000149269; ENSG00000198382; ENSG00000118873; ENSG00000175806; ENSG00000033030; ENSG00000107249; ENSG00000103479; ENSG00000110851; ENSG00000130203; ENSG00000086062; ENSG00000177508; ENSG0000…	8414	8384	40
likely_knee	0.00315526	0.0182304	regulation of catalytic activity	GO	GO:0050790	ENSG00000189292; ENSG00000133612; ENSG00000118873; ENSG00000130203; ENSG00000076555; ENSG00000184047; ENSG00000010310; ENSG00000130208; ENSG00000165280; ENSG00000106617; ENSG00000164867; ENSG00000149269; ENSG00000198382; ENSG00000130787; ENSG00000142273; ENSG00000164733; ENSG00000103479	2487	2482	17
likely_knee	0.00333686	0.0187586	regulation of plasma lipoprotein particle levels	GO	GO:0097006	ENSG00000130208; ENSG00000062282; ENSG00000130203	88	88	3
likely_knee	0.00425428	0.0188404	maintenance of location	GO	GO:0051235	ENSG00000140718; ENSG00000076555; ENSG00000198382; ENSG00000062282; ENSG00000130203	314	314	5
likely_knee	0.00131897	0.0195447	response to nutrient levels	GO	GO:0031667	ENSG00000076555; ENSG00000106538; ENSG00000130203; ENSG00000106617; ENSG00000010310; ENSG00000170608; ENSG00000012061	489	489	7
likely_knee	0.00486379	0.0199304	secretion by cell	GO	GO:0032940	ENSG00000106538; ENSG00000130203; ENSG00000086062; ENSG00000010310; ENSG00000196865; ENSG00000165280; ENSG00000148737; ENSG00000149269; ENSG00000164733; ENSG00000010438; ENSG00000168913	1334	1330	11
likely_knee	0.00492903	0.0199304	small molecule metabolic process	GO	GO:0044281	ENSG00000197142; ENSG00000182704; ENSG00000062282; ENSG00000130203; ENSG00000213930; ENSG00000076555; ENSG00000130208; ENSG00000165280; ENSG00000106617; ENSG00000086062; ENSG00000164867; ENSG00000136628; ENSG00000010438; ENSG00000175806; ENSG00000213585	2157	2152	15
likely_knee	0.00547198	0.0212039	molting cycle	GO	GO:0042303	ENSG00000104881; ENSG00000182704; ENSG00000104884	106	105	3
likely_knee	0.00628144	0.0227456	behavioral defense response	GO	GO:0002209	ENSG00000213585; ENSG00000130203	35	35	2
likely_knee	0.00635899	0.0227456	multicellular organismal homeostasis	GO	GO:0048871	ENSG00000104881; ENSG00000182704; ENSG00000177508; ENSG00000183160; ENSG00000076555; ENSG00000164867	491	491	6
likely_knee	0.00165114	0.0227702	secondary alcohol metabolic process	GO	GO:1902652	ENSG00000182704; ENSG00000076555; ENSG00000062282; ENSG00000130203	149	149	4
likely_knee	0.00167634	0.0227702	high-density lipoprotein particle remodeling	GO	GO:0034375	ENSG00000130208; ENSG00000130203	18	18	2
likely_knee	0.00176245	0.0229823	positive regulation of developmental process	GO	GO:0051094	ENSG00000104881; ENSG00000189292; ENSG00000106538; ENSG00000130203; ENSG00000148737; ENSG00000177508; ENSG00000183160; ENSG00000076555; ENSG00000164867; ENSG00000149269; ENSG00000082014; ENSG00000100697	1349	1349	12
likely_knee	0.00186946	0.0234401	myelin assembly	GO	GO:0032288	ENSG00000104884; ENSG00000100697	19	19	2
likely_knee	0.00438259	0.0239889	cellular component assembly	GO	GO:0022607	ENSG00000104884; ENSG00000130203; ENSG00000148737; ENSG00000076555; ENSG00000170927; ENSG00000147955; ENSG00000130208; ENSG00000137474; ENSG00000118873; ENSG00000178301; ENSG00000165280; ENSG00000149269; ENSG00000136628; ENSG00000198382; ENSG00000130787; ENSG00000113615; ENSG00000103494; ENSG00000012061; ENSG00000100697	3018	3014	19
likely_knee	0.00457668	0.0241419	cofactor metabolic process	GO	GO:0051186	ENSG00000197142; ENSG00000010438; ENSG00000115705; ENSG00000076555; ENSG00000165280; ENSG00000062282; ENSG00000106617	612	611	7
likely_knee	0.00464267	0.0241419	plasma lipoprotein particle assembly	GO	GO:0034377	ENSG00000130208; ENSG00000130203	30	30	2
likely_knee	0.00487317	0.0247224	regulation of developmental process	GO	GO:0050793	ENSG00000104881; ENSG00000189292; ENSG00000106538; ENSG00000130203; ENSG00000148737; ENSG00000170927; ENSG00000183160; ENSG00000076555; ENSG00000182704; ENSG00000164867; ENSG00000149269; ENSG00000082014; ENSG00000140718; ENSG00000196660; ENSG00000100697; ENSG00000177508; ENSG00000002933	2592	2588	17
likely_knee	0.00720575	0.0248198	cellular detoxification	GO	GO:1990748	ENSG00000115705; ENSG00000164867; ENSG00000130203	116	116	3
likely_knee	0.00518716	0.0252386	cellular oxidant detoxification	GO	GO:0098869	ENSG00000115705; ENSG00000164867; ENSG00000130203	103	103	3
likely_knee	0.00532842	0.0252386	thioester metabolic process	GO	GO:0035383	ENSG00000197142; ENSG00000076555; ENSG00000062282	105	104	3
likely_knee	0.00533893	0.0252386	positive regulation of molecular function	GO	GO:0044093	ENSG00000189292; ENSG00000104884; ENSG00000130203; ENSG00000148737; ENSG00000106617; ENSG00000184047; ENSG00000133612; ENSG00000165280; ENSG00000118873; ENSG00000166971; ENSG00000164867; ENSG00000149269; ENSG00000130787	1751	1748	13
likely_knee	0.00547198	0.0252927	hair cycle	GO	GO:0042633	ENSG00000104881; ENSG00000182704; ENSG00000104884	106	105	3
likely_knee	0.00593542	0.0262674	plasma lipoprotein particle remodeling	GO	GO:0034369	ENSG00000130208; ENSG00000130203	34	34	2
likely_knee	0.00593542	0.0262674	behavioral fear response	GO	GO:0001662	ENSG00000213585; ENSG00000130203	34	34	2
likely_knee	0.00219384	0.0264885	lipid modification	GO	GO:0030258	ENSG00000130208; ENSG00000076555; ENSG00000062282; ENSG00000106617; ENSG00000130203	269	269	5
likely_knee	0.000524719	0.0267607	protein domain specific binding	GO	GO:0019904	ENSG00000148737; ENSG00000170608; ENSG00000165280; ENSG00000137474; ENSG00000130787; ENSG00000142273; ENSG00000100697; ENSG00000012061; ENSG00000198382	692	692	9
likely_knee	0.00229905	0.0267675	cellular macromolecule catabolic process	GO	GO:0044265	ENSG00000100628; ENSG00000130203; ENSG00000142273; ENSG00000133612; ENSG00000164733; ENSG00000178301; ENSG00000165280; ENSG00000033030; ENSG00000140718; ENSG00000164896; ENSG00000100697	1207	1206	11
likely_knee	0.00622463	0.0269734	lipid oxidation	GO	GO:0034440	ENSG00000106617; ENSG00000076555; ENSG00000062282	110	110	3
likely_knee	0.00681268	0.0289191	organic acid metabolic process	GO	GO:0006082	ENSG00000197142; ENSG00000086062; ENSG00000076555; ENSG00000130208; ENSG00000106617; ENSG00000164867; ENSG00000136628; ENSG00000062282; ENSG00000175806; ENSG00000213585	1199	1197	10
likely_knee	0.00262971	0.0295615	regulation of biosynthetic process	GO	GO:0009889	ENSG00000104881; ENSG00000170608; ENSG00000168913; ENSG00000256294; ENSG00000130208; ENSG00000164867; ENSG00000062282; ENSG00000107249; ENSG00000103479; ENSG00000110851; ENSG00000118873; ENSG00000130203; ENSG00000104856; ENSG00000177508; ENSG00000076555; ENSG00000165280; ENSG00000136628; ENSG00000082014; ENSG00000012061; ENSG00000100697; ENSG00000148737; ENSG00000106617; ENSG00000170927; ENSG0000…	4310	4297	25
likely_knee	0.00278127	0.0297568	embryonic organ development	GO	GO:0048568	ENSG00000104881; ENSG00000104884; ENSG00000115705; ENSG00000106538; ENSG00000137474; ENSG00000012061	414	414	6
likely_knee	0.00282963	0.0297568	negative regulation of response to stimulus	GO	GO:0048585	ENSG00000130203; ENSG00000148737; ENSG00000170927; ENSG00000010310; ENSG00000165280; ENSG00000178301; ENSG00000182704; ENSG00000164867; ENSG00000168913; ENSG00000142273; ENSG00000196660; ENSG00000103494; ENSG00000012061	1624	1623	13
likely_knee	0.00729572	0.0303502	animal organ morphogenesis	GO	GO:0009887	ENSG00000104881; ENSG00000182704; ENSG00000170927; ENSG00000183160; ENSG00000137474; ENSG00000164867; ENSG00000082014; ENSG00000103494; ENSG00000177508	1023	1020	9
likely_knee	0.00305333	0.0308652	macromolecule catabolic process	GO	GO:0009057	ENSG00000100628; ENSG00000130203; ENSG00000142273; ENSG00000133612; ENSG00000164733; ENSG00000178301; ENSG00000165280; ENSG00000198382; ENSG00000033030; ENSG00000140718; ENSG00000164896; ENSG00000100697	1442	1441	12
likely_knee	0.00312439	0.0308652	cellular response to oxidative stress	GO	GO:0034599	ENSG00000164867; ENSG00000147955; ENSG00000133612; ENSG00000184047; ENSG00000175806	292	292	5
likely_knee	0.00349432	0.0335044	secretion	GO	GO:0046903	ENSG00000106538; ENSG00000130787; ENSG00000130203; ENSG00000086062; ENSG00000010310; ENSG00000196865; ENSG00000165280; ENSG00000148737; ENSG00000149269; ENSG00000164733; ENSG00000010438; ENSG00000168913	1469	1465	12
likely_knee	0.00377077	0.035122	ventricular system development	GO	GO:0021591	ENSG00000182704; ENSG00000103494	27	27	2
likely_knee	0.00408295	0.0356201	cellular response to oxygen-containing compound	GO	GO:1901701	ENSG00000147955; ENSG00000106538; ENSG00000133612; ENSG00000165280; ENSG00000164867; ENSG00000149269; ENSG00000136628; ENSG00000062282; ENSG00000196660; ENSG00000168913	1112	1112	10
likely_knee	0.00426188	0.0356201	positive regulation of lipid localization	GO	GO:1905954	ENSG00000197142; ENSG00000076555; ENSG00000130203	96	96	3
likely_knee	0.00440966	0.0356201	negative regulation of developmental process	GO	GO:0051093	ENSG00000130203; ENSG00000182704; ENSG00000177508; ENSG00000183160; ENSG00000164867; ENSG00000149269; ENSG00000196660; ENSG00000100697; ENSG00000002933	946	943	9
likely_knee	0.00442829	0.0356201	macroautophagy	GO	GO:0016236	ENSG00000106617; ENSG00000213585; ENSG00000198382; ENSG00000165280; ENSG00000118873	317	317	5
likely_knee	0.00444035	0.0356201	organic cyclic compound catabolic process	GO	GO:1901361	ENSG00000130203; ENSG00000213930; ENSG00000106617; ENSG00000165280; ENSG00000033030; ENSG00000140718; ENSG00000164896; ENSG00000100697	773	771	8
likely_knee	0.00447982	0.0356201	regulation of transport	GO	GO:0051049	ENSG00000197142; ENSG00000130203; ENSG00000148737; ENSG00000106617; ENSG00000010310; ENSG00000130208; ENSG00000149269; ENSG00000136628; ENSG00000130787; ENSG00000125744; ENSG00000213585; ENSG00000196660; ENSG00000168913	1715	1712	13
likely_knee	0.000864012	0.0369323	chylomicron	GO	GO:0042627	ENSG00000130208; ENSG00000130203	13	13	2
likely_knee	0.00185463	0.0369323	vesicle	GO	GO:0031982	ENSG00000106538; ENSG00000164733; ENSG00000196865; ENSG00000213585; ENSG00000113615; ENSG00000143727; ENSG00000147955; ENSG00000164867; ENSG00000198382; ENSG00000010438; ENSG00000175806; ENSG00000149260; ENSG00000103479; ENSG00000130203; ENSG00000086062; ENSG00000137474; ENSG00000178301; ENSG00000165280; ENSG00000100697; ENSG00000165269; ENSG00000170927; ENSG00000043143; ENSG00000130787; ENSG0000…	3959	3953	24
likely_knee	0.00207263	0.0369323	triglyceride-rich plasma lipoprotein particle	GO	GO:0034385	ENSG00000130208; ENSG00000130203	20	20	2
likely_knee	0.00242179	0.0369323	intracellular vesicle	GO	GO:0097708	ENSG00000106538; ENSG00000130787; ENSG00000130203; ENSG00000086062; ENSG00000165269; ENSG00000147955; ENSG00000137474; ENSG00000178301; ENSG00000196865; ENSG00000164867; ENSG00000165280; ENSG00000198382; ENSG00000010438; ENSG00000113615; ENSG00000213585; ENSG00000164733; ENSG00000196660	2426	2421	17
likely_knee	0.00916696	0.0372676	sulfur compound metabolic process	GO	GO:0006790	ENSG00000086062; ENSG00000197142; ENSG00000076555; ENSG00000062282; ENSG00000175806	379	378	5
likely_knee	0.00934323	0.0372676	response to inorganic substance	GO	GO:0010035	ENSG00000147955; ENSG00000010310; ENSG00000165280; ENSG00000164867; ENSG00000196660; ENSG00000012061	535	533	6
likely_knee	0.00949606	0.0372676	cellular ketone metabolic process	GO	GO:0042180	ENSG00000130208; ENSG00000076555; ENSG00000062282; ENSG00000106617	244	244	4
likely_knee	0.00527066	0.0403969	fluid transport	GO	GO:0042044	ENSG00000178301; ENSG00000165269	32	32	2
likely_knee	0.00532842	0.0403969	acyl-CoA metabolic process	GO	GO:0006637	ENSG00000197142; ENSG00000076555; ENSG00000062282	105	104	3
likely_knee	0.00547198	0.0405424	fatty acid oxidation	GO	GO:0019395	ENSG00000106617; ENSG00000076555; ENSG00000062282	105	105	3
likely_knee	0.00586328	0.0410937	vesicle organization	GO	GO:0016050	ENSG00000178301; ENSG00000113615; ENSG00000166971; ENSG00000198382; ENSG00000137474	339	339	5
likely_knee	0.0060268	0.0410937	phosphate-containing compound metabolic process	GO	GO:0006796	ENSG00000189292; ENSG00000197142; ENSG00000106538; ENSG00000130203; ENSG00000076555; ENSG00000143727; ENSG00000183160; ENSG00000130208; ENSG00000165280; ENSG00000166971; ENSG00000164867; ENSG00000149269; ENSG00000198382; ENSG00000062282; ENSG00000106617; ENSG00000196660; ENSG00000164896; ENSG00000142273; ENSG00000103479; ENSG00000170927	3342	3337	20
likely_knee	0.00606898	0.0410937	oxoacid metabolic process	GO	GO:0043436	ENSG00000197142; ENSG00000086062; ENSG00000076555; ENSG00000130208; ENSG00000106617; ENSG00000164867; ENSG00000136628; ENSG00000062282; ENSG00000175806; ENSG00000213585	1179	1177	10
likely_knee	0.00610458	0.0410937	negative regulation of multicellular organismal process	GO	GO:0051241	ENSG00000130203; ENSG00000182704; ENSG00000130208; ENSG00000177508; ENSG00000183160; ENSG00000104856; ENSG00000164867; ENSG00000149269; ENSG00000100697; ENSG00000002933	1181	1178	10
likely_knee	0.00617666	0.0410937	regulation of protein complex assembly	GO	GO:0043254	ENSG00000104884; ENSG00000130203; ENSG00000165280; ENSG00000149269; ENSG00000130787; ENSG00000012061	489	488	6
likely_knee	0.00654344	0.0416055	response to reactive oxygen species	GO	GO:0000302	ENSG00000164867; ENSG00000147955; ENSG00000133612; ENSG00000130203	219	219	4
likely_knee	0.00663645	0.0416055	protein-containing complex remodeling	GO	GO:0034367	ENSG00000130208; ENSG00000130203	36	36	2
likely_knee	0.00663645	0.0416055	receptor catabolic process	GO	GO:0032801	ENSG00000198382; ENSG00000130203	36	36	2
likely_knee	0.00696782	0.0428587	neuron apoptotic process	GO	GO:0051402	ENSG00000196660; ENSG00000147955; ENSG00000184047; ENSG00000130203	224	223	4
likely_knee	0.00736878	0.0437032	nucleobase-containing compound catabolic process	GO	GO:0034655	ENSG00000213930; ENSG00000106617; ENSG00000165280; ENSG00000033030; ENSG00000140718; ENSG00000164896; ENSG00000100697	670	668	7
likely_knee	0.00737324	0.0437032	fear response	GO	GO:0042596	ENSG00000213585; ENSG00000130203	38	38	2
likely_knee	0.00207263	0.0442154	very-low-density lipoprotein particle	GO	GO:0034361	ENSG00000130208; ENSG00000130203	20	20	2
likely_knee	0.00236868	0.0442154	cytoplasmic vesicle	GO	GO:0031410	ENSG00000106538; ENSG00000130787; ENSG00000130203; ENSG00000086062; ENSG00000165269; ENSG00000147955; ENSG00000137474; ENSG00000178301; ENSG00000196865; ENSG00000164867; ENSG00000165280; ENSG00000198382; ENSG00000010438; ENSG00000113615; ENSG00000213585; ENSG00000164733; ENSG00000196660	2421	2416	17
likely_knee	0.00377077	0.0460034	high-density lipoprotein particle	GO	GO:0034364	ENSG00000130208; ENSG00000130203	27	27	2
likely_knee	0.00818876	0.046134	regulation of cell differentiation	GO	GO:0045595	ENSG00000104881; ENSG00000189292; ENSG00000106538; ENSG00000130203; ENSG00000148737; ENSG00000177508; ENSG00000183160; ENSG00000182704; ENSG00000149269; ENSG00000082014; ENSG00000140718; ENSG00000100697; ENSG00000002933	1844	1841	13
likely_knee	0.00819276	0.046134	circulatory system development	GO	GO:0072359	ENSG00000104881; ENSG00000130203; ENSG00000086062; ENSG00000076555; ENSG00000148737; ENSG00000164867; ENSG00000149269; ENSG00000082014; ENSG00000103494	1040	1039	9
likely_knee	0.00831179	0.046134	sensory system development	GO	GO:0048880	ENSG00000104881; ENSG00000182704; ENSG00000103494; ENSG00000137474; ENSG00000082014	369	369	5
likely_knee	0.00834941	0.046134	cellular response to toxic substance	GO	GO:0097237	ENSG00000115705; ENSG00000164867; ENSG00000147955; ENSG00000130203	235	235	4
likely_knee	0.00854437	0.0464244	intracellular lipid transport	GO	GO:0032365	ENSG00000106617; ENSG00000076555	41	41	2
likely_knee	0.000407323	0.0470276	FTO Obesity Variant Mechanism	Wikipathways	WP3407	ENSG00000140718; ENSG00000177508	8	8	2
likely_knee	0.000949488	0.0470276	Cholesterol metabolism - Homo sapiens (human)	KEGG	path:hsa04979	ENSG00000213585; ENSG00000130208; ENSG00000130203	50	50	3
likely_knee	0.00112067	0.0470276	Passive transport by Aquaporins	Reactome	R-HSA-432047	ENSG00000178301; ENSG00000165269	13	13	2
likely_knee	0.00193468	0.0470276	Plasma lipoprotein assembly	Reactome	R-HSA-8963898	ENSG00000130208; ENSG00000130203	17	17	2
likely_knee	0.00217112	0.0470276	Fatty acid biosynthesis - Homo sapiens (human)	KEGG	path:hsa00061	ENSG00000197142; ENSG00000076555	18	18	2
likely_knee	0.00240999	0.0470276	Adipocytokine signaling pathway - Homo sapiens (human)	KEGG	path:hsa04920	ENSG00000106617; ENSG00000197142; ENSG00000076555	69	69	3
likely_knee	0.00242054	0.0470276	CD209 (DC-SIGN) signaling	Reactome	R-HSA-5621575	ENSG00000149269; ENSG00000104856	19	19	2
likely_knee	0.00896363	0.0477201	regulation of cell death	GO	GO:0010941	ENSG00000130203; ENSG00000086062; ENSG00000170927; ENSG00000147955; ENSG00000165280; ENSG00000148737; ENSG00000164867; ENSG00000213585; ENSG00000164733; ENSG00000130787; ENSG00000196660; ENSG00000184047	1652	1651	12
likely_knee	0.00918172	0.0477201	cellular response to DNA damage stimulus	GO	GO:0006974	ENSG00000104884; ENSG00000165280; ENSG00000166971; ENSG00000149269; ENSG00000198382; ENSG00000140718; ENSG00000103479; ENSG00000012061	875	873	8
likely_knee	0.00934323	0.0477201	heart development	GO	GO:0007507	ENSG00000104881; ENSG00000076555; ENSG00000164867; ENSG00000149269; ENSG00000082014; ENSG00000103494	534	533	6
likely_knee	0.00936836	0.0477201	fatty-acyl-CoA metabolic process	GO	GO:0035337	ENSG00000197142; ENSG00000062282	43	43	2
likely_knee	0.00993943	0.048837	epithelium development	GO	GO:0060429	ENSG00000104884; ENSG00000086062; ENSG00000170927; ENSG00000137474; ENSG00000178301; ENSG00000149269; ENSG00000213585; ENSG00000164733; ENSG00000103494; ENSG00000177508	1269	1266	10
likely_knee	0.00997673	0.048837	fatty acid metabolic process	GO	GO:0006631	ENSG00000130208; ENSG00000197142; ENSG00000076555; ENSG00000062282; ENSG00000106617	387	386	5
likely_hip	2.36914e-05	0.00146338	post-embryonic development	GO	GO:0009791	ENSG00000137474; ENSG00000104881; ENSG00000104884; ENSG00000012061	76	76	4
likely_hip	3.75227e-05	0.00146338	developmental growth	GO	GO:0048589	ENSG00000104881; ENSG00000104884; ENSG00000170365; ENSG00000130203; ENSG00000182704; ENSG00000149269; ENSG00000140718; ENSG00000012061	587	587	8
likely_hip	7.12552e-05	0.00163887	phosphatidylcholine-sterol O-acyltransferase activator activity	GO	GO:0060228	ENSG00000130208; ENSG00000130203	6	6	2
likely_hip	7.91107e-06	0.00182746	regulation of primary metabolic process	GO	GO:0080090	ENSG00000104881; ENSG00000189292; ENSG00000104884; ENSG00000170608; ENSG00000125741; ENSG00000125744; ENSG00000256294; ENSG00000166971; ENSG00000149269; ENSG00000198382; ENSG00000062282; ENSG00000107249; ENSG00000103479; ENSG00000118873; ENSG00000170365; ENSG00000130203; ENSG00000130208; ENSG00000177508; ENSG00000104856; ENSG00000178301; ENSG00000136628; ENSG00000078399; ENSG00000012061; ENSG0000…	6227	6208	28
likely_hip	1.60987e-05	0.0018594	regulation of nitrogen compound metabolic process	GO	GO:0051171	ENSG00000104881; ENSG00000189292; ENSG00000104884; ENSG00000170608; ENSG00000125744; ENSG00000256294; ENSG00000166971; ENSG00000149269; ENSG00000198382; ENSG00000062282; ENSG00000107249; ENSG00000103479; ENSG00000118873; ENSG00000170365; ENSG00000130203; ENSG00000130208; ENSG00000177508; ENSG00000104856; ENSG00000178301; ENSG00000136628; ENSG00000078399; ENSG00000012061; ENSG00000100697; ENSG0000…	6033	6014	27
likely_hip	3.83695e-05	0.00237491	regulation of cellular metabolic process	GO	GO:0031323	ENSG00000104881; ENSG00000189292; ENSG00000104884; ENSG00000170608; ENSG00000125744; ENSG00000256294; ENSG00000166971; ENSG00000149269; ENSG00000198382; ENSG00000062282; ENSG00000107249; ENSG00000103479; ENSG00000118873; ENSG00000170365; ENSG00000130203; ENSG00000130208; ENSG00000177508; ENSG00000104856; ENSG00000178301; ENSG00000136628; ENSG00000078399; ENSG00000012061; ENSG00000100697; ENSG0000…	6297	6279	27
likely_hip	4.38113e-05	0.00237491	regulation of macromolecule metabolic process	GO	GO:0060255	ENSG00000104881; ENSG00000189292; ENSG00000104884; ENSG00000170608; ENSG00000125744; ENSG00000256294; ENSG00000182704; ENSG00000166971; ENSG00000149269; ENSG00000198382; ENSG00000062282; ENSG00000107249; ENSG00000103479; ENSG00000118873; ENSG00000170365; ENSG00000130203; ENSG00000177508; ENSG00000104856; ENSG00000178301; ENSG00000136628; ENSG00000078399; ENSG00000012061; ENSG00000100697; ENSG0000…	6339	6321	27
likely_hip	5.14049e-05	0.00237491	negative regulation of cellular process	GO	GO:0048523	ENSG00000104881; ENSG00000125744; ENSG00000182704; ENSG00000149269; ENSG00000062282; ENSG00000107249; ENSG00000103479; ENSG00000170365; ENSG00000130203; ENSG00000130208; ENSG00000177508; ENSG00000104856; ENSG00000178301; ENSG00000136628; ENSG00000078399; ENSG00000103494; ENSG00000012061; ENSG00000100697; ENSG00000010310; ENSG00000142273; ENSG00000140718; ENSG00000196660; ENSG00000153814	4836	4826	23
likely_hip	1.9286e-05	0.00264012	regulation of metabolic process	GO	GO:0019222	ENSG00000104881; ENSG00000189292; ENSG00000104884; ENSG00000170608; ENSG00000125741; ENSG00000125744; ENSG00000256294; ENSG00000182704; ENSG00000166971; ENSG00000149269; ENSG00000198382; ENSG00000062282; ENSG00000107249; ENSG00000103479; ENSG00000118873; ENSG00000170365; ENSG00000130203; ENSG00000130208; ENSG00000177508; ENSG00000104856; ENSG00000178301; ENSG00000136628; ENSG00000078399; ENSG0000…	6911	6892	29
likely_hip	3.23941e-05	0.00264012	positive regulation of biological process	GO	GO:0048518	ENSG00000104881; ENSG00000189292; ENSG00000104884; ENSG00000170608; ENSG00000164733; ENSG00000120211; ENSG00000256294; ENSG00000182704; ENSG00000166971; ENSG00000149269; ENSG00000198382; ENSG00000062282; ENSG00000107249; ENSG00000103479; ENSG00000118873; ENSG00000170365; ENSG00000130203; ENSG00000104856; ENSG00000177508; ENSG00000130208; ENSG00000178301; ENSG00000078399; ENSG00000012061; ENSG0000…	6243	6226	27
likely_hip	0.000166083	0.00309969	cellular response to stimulus	GO	GO:0051716	ENSG00000104881; ENSG00000189292; ENSG00000104884; ENSG00000170608; ENSG00000164733; ENSG00000120211; ENSG00000100628; ENSG00000182704; ENSG00000166971; ENSG00000149269; ENSG00000198382; ENSG00000062282; ENSG00000175806; ENSG00000149260; ENSG00000103479; ENSG00000170365; ENSG00000130203; ENSG00000115705; ENSG00000104856; ENSG00000178301; ENSG00000136628; ENSG00000103494; ENSG00000012061; ENSG0000…	7661	7626	29
likely_hip	0.000192369	0.00309969	multicellular organism growth	GO	GO:0035264	ENSG00000104881; ENSG00000140718; ENSG00000104884; ENSG00000012061	130	130	4
likely_hip	0.000206438	0.00309969	plasma lipoprotein particle clearance	GO	GO:0034381	ENSG00000130208; ENSG00000062282; ENSG00000130203	52	52	3
likely_hip	0.000238438	0.00309969	organic substance metabolic process	GO	GO:0071704	ENSG00000104881; ENSG00000189292; ENSG00000104884; ENSG00000170608; ENSG00000164733; ENSG00000125741; ENSG00000125744; ENSG00000166971; ENSG00000100628; ENSG00000256294; ENSG00000182704; ENSG00000143727; ENSG00000130208; ENSG00000149269; ENSG00000198382; ENSG00000062282; ENSG00000175806; ENSG00000149260; ENSG00000107249; ENSG00000103479; ENSG00000118873; ENSG00000170365; ENSG00000130203; ENSG0000…	11233	11187	36
likely_hip	0.000342538	0.00360368	primary metabolic process	GO	GO:0044238	ENSG00000104881; ENSG00000189292; ENSG00000104884; ENSG00000170608; ENSG00000164733; ENSG00000125741; ENSG00000125744; ENSG00000100628; ENSG00000256294; ENSG00000182704; ENSG00000143727; ENSG00000166971; ENSG00000149269; ENSG00000198382; ENSG00000062282; ENSG00000175806; ENSG00000149260; ENSG00000107249; ENSG00000103479; ENSG00000118873; ENSG00000170365; ENSG00000130203; ENSG00000130208; ENSG0000…	10846	10800	35
likely_hip	0.000387138	0.00360368	nitrogen compound metabolic process	GO	GO:0006807	ENSG00000104881; ENSG00000189292; ENSG00000104884; ENSG00000170608; ENSG00000164733; ENSG00000125744; ENSG00000166971; ENSG00000100628; ENSG00000256294; ENSG00000143727; ENSG00000130208; ENSG00000149269; ENSG00000198382; ENSG00000062282; ENSG00000175806; ENSG00000149260; ENSG00000107249; ENSG00000103479; ENSG00000118873; ENSG00000170365; ENSG00000130203; ENSG00000115705; ENSG00000177508; ENSG0000…	10378	10332	34
likely_hip	0.000415809	0.00360368	cellular developmental process	GO	GO:0048869	ENSG00000104881; ENSG00000189292; ENSG00000100697; ENSG00000104884; ENSG00000170365; ENSG00000130203; ENSG00000182704; ENSG00000104856; ENSG00000177508; ENSG00000170608; ENSG00000137474; ENSG00000149269; ENSG00000164733; ENSG00000078399; ENSG00000140718; ENSG00000196660; ENSG00000103494; ENSG00000103479; ENSG00000012061; ENSG00000100628	4370	4365	20
likely_hip	0.00011011	0.00423925	positive regulation of cellular process	GO	GO:0048522	ENSG00000104881; ENSG00000189292; ENSG00000104884; ENSG00000170608; ENSG00000120211; ENSG00000256294; ENSG00000166971; ENSG00000149269; ENSG00000198382; ENSG00000062282; ENSG00000107249; ENSG00000103479; ENSG00000118873; ENSG00000170365; ENSG00000130203; ENSG00000177508; ENSG00000130208; ENSG00000178301; ENSG00000078399; ENSG00000012061; ENSG00000100697; ENSG00000010310; ENSG00000140718; ENSG0000…	5443	5429	24
likely_hip	0.000132636	0.004377	chylomicron remnant clearance	GO	GO:0034382	ENSG00000130208; ENSG00000130203	8	8	2
likely_hip	0.000153271	0.00442571	negative regulation of metabolic process	GO	GO:0009892	ENSG00000104881; ENSG00000170365; ENSG00000130203; ENSG00000104856; ENSG00000142273; ENSG00000130208; ENSG00000178301; ENSG00000136628; ENSG00000153814; ENSG00000062282; ENSG00000125744; ENSG00000140718; ENSG00000196660; ENSG00000107249; ENSG00000103479; ENSG00000012061; ENSG00000100697	3076	3073	17
likely_hip	0.000209963	0.00538905	lipoprotein metabolic process	GO	GO:0042157	ENSG00000130208; ENSG00000118873; ENSG00000062282; ENSG00000130203	133	133	4
likely_hip	0.00069427	0.00541531	response to stress	GO	GO:0006950	ENSG00000166971; ENSG00000115705; ENSG00000104884; ENSG00000170365; ENSG00000130203; ENSG00000182704; ENSG00000104856; ENSG00000010310; ENSG00000170608; ENSG00000164733; ENSG00000178301; ENSG00000149269; ENSG00000136628; ENSG00000198382; ENSG00000175806; ENSG00000140718; ENSG00000196660; ENSG00000103479; ENSG00000012061	4192	4170	19
likely_hip	0.000132636	0.00551062	triglyceride-rich lipoprotein particle clearance	GO	GO:0071830	ENSG00000130208; ENSG00000130203	8	8	2
likely_hip	0.000170293	0.00551062	very-low-density lipoprotein particle clearance	GO	GO:0034447	ENSG00000130208; ENSG00000130203	9	9	2
likely_hip	0.000204072	0.00551062	macromolecule metabolic process	GO	GO:0043170	ENSG00000104881; ENSG00000189292; ENSG00000104884; ENSG00000170608; ENSG00000164733; ENSG00000125744; ENSG00000100628; ENSG00000256294; ENSG00000182704; ENSG00000143727; ENSG00000166971; ENSG00000149269; ENSG00000198382; ENSG00000062282; ENSG00000175806; ENSG00000149260; ENSG00000107249; ENSG00000103479; ENSG00000118873; ENSG00000170365; ENSG00000130203; ENSG00000130208; ENSG00000177508; ENSG0000…	9610	9568	33
likely_hip	0.000257209	0.00551062	embryo development	GO	GO:0009790	ENSG00000104881; ENSG00000104884; ENSG00000170365; ENSG00000115705; ENSG00000177508; ENSG00000137474; ENSG00000078399; ENSG00000103494; ENSG00000012061	989	988	9
likely_hip	0.000259439	0.00551062	lateral ventricle development	GO	GO:0021670	ENSG00000182704; ENSG00000103494	11	11	2
likely_hip	0.00027046	0.00551062	lipid localization	GO	GO:0010876	ENSG00000130203; ENSG00000182704; ENSG00000130208; ENSG00000136628; ENSG00000062282; ENSG00000140718	411	411	6
likely_hip	0.000281213	0.00649602	embryonic organ development	GO	GO:0048568	ENSG00000104881; ENSG00000104884; ENSG00000115705; ENSG00000137474; ENSG00000078399; ENSG00000012061	414	414	6
likely_hip	0.000359304	0.0065074	negative regulation of biological process	GO	GO:0048519	ENSG00000104881; ENSG00000125744; ENSG00000182704; ENSG00000149269; ENSG00000062282; ENSG00000107249; ENSG00000103479; ENSG00000170365; ENSG00000130203; ENSG00000130208; ENSG00000177508; ENSG00000104856; ENSG00000178301; ENSG00000136628; ENSG00000078399; ENSG00000103494; ENSG00000012061; ENSG00000100697; ENSG00000010310; ENSG00000142273; ENSG00000140718; ENSG00000196660; ENSG00000153814	5444	5433	23
likely_hip	0.000998873	0.00708292	regulation of biological process	GO	GO:0050789	ENSG00000104881; ENSG00000189292; ENSG00000104884; ENSG00000170608; ENSG00000164733; ENSG00000125741; ENSG00000125744; ENSG00000120211; ENSG00000100628; ENSG00000256294; ENSG00000182704; ENSG00000166971; ENSG00000149269; ENSG00000198382; ENSG00000062282; ENSG00000149260; ENSG00000107249; ENSG00000103479; ENSG00000118873; ENSG00000170365; ENSG00000130203; ENSG00000130208; ENSG00000177508; ENSG0000…	11854	11803	36
likely_hip	0.000389994	0.00759543	positive regulation of metabolic process	GO	GO:0009893	ENSG00000189292; ENSG00000104884; ENSG00000170365; ENSG00000130203; ENSG00000130208; ENSG00000170608; ENSG00000118873; ENSG00000166971; ENSG00000149269; ENSG00000104856; ENSG00000198382; ENSG00000062282; ENSG00000078399; ENSG00000140718; ENSG00000196660; ENSG00000107249; ENSG00000256294; ENSG00000012061	3654	3648	18
likely_hip	0.000404707	0.00759543	regulation of lipid localization	GO	GO:1905952	ENSG00000136628; ENSG00000140718; ENSG00000130208; ENSG00000130203	158	158	4
likely_hip	0.000427449	0.00759543	post-embryonic animal organ development	GO	GO:0048569	ENSG00000137474; ENSG00000012061	14	14	2
likely_hip	0.00119593	0.00777353	cellular metabolic process	GO	GO:0044237	ENSG00000104881; ENSG00000189292; ENSG00000104884; ENSG00000170608; ENSG00000164733; ENSG00000125744; ENSG00000166971; ENSG00000100628; ENSG00000256294; ENSG00000143727; ENSG00000130208; ENSG00000149269; ENSG00000198382; ENSG00000062282; ENSG00000175806; ENSG00000107249; ENSG00000103479; ENSG00000118873; ENSG00000170365; ENSG00000130203; ENSG00000115705; ENSG00000177508; ENSG00000104856; ENSG0000…	10863	10826	34
likely_hip	0.000492518	0.00802804	corpus callosum development	GO	GO:0022038	ENSG00000182704; ENSG00000103494	15	15	2
likely_hip	0.000544944	0.00807508	homeostatic process	GO	GO:0042592	ENSG00000104881; ENSG00000104884; ENSG00000170365; ENSG00000130203; ENSG00000182704; ENSG00000177508; ENSG00000010310; ENSG00000170608; ENSG00000178301; ENSG00000062282; ENSG00000196660; ENSG00000012061	1870	1870	12
likely_hip	0.000627948	0.00852963	regulation of cellular process	GO	GO:0050794	ENSG00000104881; ENSG00000189292; ENSG00000104884; ENSG00000170608; ENSG00000164733; ENSG00000125744; ENSG00000120211; ENSG00000100628; ENSG00000256294; ENSG00000182704; ENSG00000166971; ENSG00000149269; ENSG00000198382; ENSG00000062282; ENSG00000149260; ENSG00000107249; ENSG00000103479; ENSG00000118873; ENSG00000170365; ENSG00000130203; ENSG00000130208; ENSG00000177508; ENSG00000104856; ENSG0000…	11109	11059	35
likely_hip	0.000725261	0.00887433	cell differentiation	GO	GO:0030154	ENSG00000104881; ENSG00000189292; ENSG00000100697; ENSG00000104884; ENSG00000170365; ENSG00000130203; ENSG00000182704; ENSG00000104856; ENSG00000177508; ENSG00000170608; ENSG00000137474; ENSG00000149269; ENSG00000164733; ENSG00000078399; ENSG00000140718; ENSG00000103494; ENSG00000103479; ENSG00000012061; ENSG00000100628	4189	4184	19
likely_hip	0.000762213	0.00887433	lipid storage	GO	GO:0019915	ENSG00000140718; ENSG00000062282; ENSG00000130203	81	81	3
likely_hip	0.0016141	0.00968459	molting cycle	GO	GO:0042303	ENSG00000104881; ENSG00000182704; ENSG00000104884	106	105	3
likely_hip	0.000931568	0.00988034	tissue development	GO	GO:0009888	ENSG00000104881; ENSG00000104884; ENSG00000170365; ENSG00000182704; ENSG00000177508; ENSG00000137474; ENSG00000178301; ENSG00000149269; ENSG00000164733; ENSG00000062282; ENSG00000103494; ENSG00000100628	1989	1985	12
likely_hip	0.000969849	0.00988034	regulation of plasma lipoprotein particle levels	GO	GO:0097006	ENSG00000130208; ENSG00000062282; ENSG00000130203	88	88	3
likely_hip	0.000173258	0.0103955	FTO Obesity Variant Mechanism	Wikipathways	WP3407	ENSG00000140718; ENSG00000177508	8	8	2
likely_hip	0.000714652	0.0117918	high-density lipoprotein particle remodeling	GO	GO:0034375	ENSG00000130208; ENSG00000130203	18	18	2
likely_hip	0.000797608	0.0122832	myelin assembly	GO	GO:0032288	ENSG00000104884; ENSG00000100697	19	19	2
likely_hip	0.0012976	0.0124417	cellular response to stress	GO	GO:0033554	ENSG00000166971; ENSG00000104884; ENSG00000104856; ENSG00000170608; ENSG00000178301; ENSG00000149269; ENSG00000198382; ENSG00000175806; ENSG00000140718; ENSG00000196660; ENSG00000103479; ENSG00000012061	2065	2061	12
likely_hip	0.0016141	0.0146166	hair cycle	GO	GO:0042633	ENSG00000104881; ENSG00000182704; ENSG00000104884	106	105	3
likely_hip	0.00102331	0.014774	regulation of biosynthetic process	GO	GO:0009889	ENSG00000104881; ENSG00000256294; ENSG00000170365; ENSG00000130203; ENSG00000104856; ENSG00000130208; ENSG00000177508; ENSG00000170608; ENSG00000118873; ENSG00000136628; ENSG00000153814; ENSG00000062282; ENSG00000078399; ENSG00000140718; ENSG00000196660; ENSG00000107249; ENSG00000103479; ENSG00000012061; ENSG00000100697	4310	4297	19
likely_hip	0.000366899	0.0150429	chylomicron	GO	GO:0042627	ENSG00000130208; ENSG00000130203	13	13	2
likely_hip	0.00199794	0.0171402	plasma lipoprotein particle assembly	GO	GO:0034377	ENSG00000130208; ENSG00000130203	30	30	2
likely_hip	0.00317543	0.0176917	anatomical structure morphogenesis	GO	GO:0009653	ENSG00000104881; ENSG00000104884; ENSG00000170365; ENSG00000130203; ENSG00000182704; ENSG00000177508; ENSG00000170608; ENSG00000137474; ENSG00000149269; ENSG00000078399; ENSG00000103494; ENSG00000012061; ENSG00000100697	2614	2605	13
likely_hip	0.00221879	0.0180832	animal organ development	GO	GO:0048513	ENSG00000104881; ENSG00000104884; ENSG00000170365; ENSG00000182704; ENSG00000115705; ENSG00000177508; ENSG00000010310; ENSG00000104856; ENSG00000137474; ENSG00000178301; ENSG00000149269; ENSG00000062282; ENSG00000078399; ENSG00000103494; ENSG00000012061; ENSG00000100628	3503	3495	16
likely_hip	0.000884988	0.0181423	triglyceride-rich plasma lipoprotein particle	GO	GO:0034385	ENSG00000130208; ENSG00000130203	20	20	2
likely_hip	0.00256225	0.0192321	plasma lipoprotein particle remodeling	GO	GO:0034369	ENSG00000130208; ENSG00000130203	34	34	2
likely_hip	0.00269752	0.0192321	response to oxidative stress	GO	GO:0006979	ENSG00000115705; ENSG00000175806; ENSG00000104884; ENSG00000012061; ENSG00000130203	438	438	5
likely_hip	0.00271374	0.0192321	energy homeostasis	GO	GO:0097009	ENSG00000182704; ENSG00000177508	35	35	2
likely_hip	0.00297457	0.0202023	cellular macromolecule metabolic process	GO	GO:0044260	ENSG00000104881; ENSG00000189292; ENSG00000104884; ENSG00000170608; ENSG00000164733; ENSG00000100628; ENSG00000256294; ENSG00000143727; ENSG00000166971; ENSG00000149269; ENSG00000198382; ENSG00000118873; ENSG00000175806; ENSG00000107249; ENSG00000103479; ENSG00000170365; ENSG00000130203; ENSG00000177508; ENSG00000104856; ENSG00000178301; ENSG00000136628; ENSG00000078399; ENSG00000012061; ENSG0000…	8414	8384	28
likely_hip	0.000829576	0.0207952	Plasma lipoprotein assembly	Reactome	R-HSA-8963898	ENSG00000130208; ENSG00000130203	17	17	2
likely_hip	0.00103976	0.0207952	CD209 (DC-SIGN) signaling	Reactome	R-HSA-5621575	ENSG00000149269; ENSG00000104856	19	19	2
likely_hip	0.00161892	0.0219983	ventricular system development	GO	GO:0021591	ENSG00000182704; ENSG00000103494	27	27	2
likely_hip	0.00161892	0.0221253	high-density lipoprotein particle	GO	GO:0034364	ENSG00000130208; ENSG00000130203	27	27	2
likely_hip	0.0042677	0.022192	organ growth	GO	GO:0035265	ENSG00000182704; ENSG00000149269; ENSG00000170365	148	148	3
likely_hip	0.00105407	0.0231894	catalytic activity, acting on DNA	GO	GO:0140097	ENSG00000140718; ENSG00000104884; ENSG00000012061; ENSG00000100697	213	204	4
likely_hip	0.00357979	0.0233402	hindbrain development	GO	GO:0030902	ENSG00000103494; ENSG00000149269; ENSG00000170365	139	139	3
likely_hip	0.00155614	0.0233421	Amino Acid metabolism	Wikipathways	WP3925	ENSG00000115705; ENSG00000106049; ENSG00000136628	91	91	3
likely_hip	0.00501661	0.024456	maintenance of location	GO	GO:0051235	ENSG00000140718; ENSG00000198382; ENSG00000062282; ENSG00000130203	314	314	4
likely_hip	0.00390792	0.0244997	system development	GO	GO:0048731	ENSG00000104881; ENSG00000189292; ENSG00000100697; ENSG00000104884; ENSG00000170365; ENSG00000130203; ENSG00000182704; ENSG00000115705; ENSG00000177508; ENSG00000010310; ENSG00000104856; ENSG00000137474; ENSG00000178301; ENSG00000149269; ENSG00000062282; ENSG00000078399; ENSG00000103494; ENSG00000012061; ENSG00000100628	4796	4788	19
likely_hip	0.00590563	0.0260474	plasma lipoprotein particle organization	GO	GO:0071827	ENSG00000130208; ENSG00000130203	52	52	2
likely_hip	0.00601095	0.0260474	multicellular organism development	GO	GO:0007275	ENSG00000104881; ENSG00000189292; ENSG00000100697; ENSG00000104884; ENSG00000170365; ENSG00000130203; ENSG00000182704; ENSG00000104856; ENSG00000177508; ENSG00000010310; ENSG00000170608; ENSG00000137474; ENSG00000178301; ENSG00000149269; ENSG00000062282; ENSG00000115705; ENSG00000078399; ENSG00000103494; ENSG00000012061; ENSG00000100628	5363	5355	20
likely_hip	0.00242976	0.0277404	Plasma lipoprotein clearance	Reactome	R-HSA-8964043	ENSG00000130208; ENSG00000130203	29	29	2
likely_hip	0.00277404	0.0277404	Statin inhibition of cholesterol production	Wikipathways	WP430	ENSG00000130208; ENSG00000130203	31	31	2
likely_hip	0.00393551	0.02883	NR1H3 & NR1H2 regulate gene expression linked to cholesterol transport and efflux	Reactome	R-HSA-9029569	ENSG00000130208; ENSG00000130203	37	37	2
likely_hip	0.00428442	0.02883	Ebola Virus Pathway on Host	Wikipathways	WP4217	ENSG00000149269; ENSG00000104856; ENSG00000164733	130	130	3
likely_hip	0.0048149	0.02883	Dual Incision in GG-NER	Reactome	R-HSA-5696400	ENSG00000104884; ENSG00000012061	41	41	2
likely_hip	0.00528549	0.02883	Nucleotide Excision Repair	Wikipathways	WP4753	ENSG00000104884; ENSG00000012061	43	43	2
likely_hip	0.00528549	0.02883	Formation of Incision Complex in GG-NER	Reactome	R-HSA-5696395	ENSG00000104884; ENSG00000012061	43	43	2
likely_hip	0.00602941	0.0290189	Nucleotide excision repair - Homo sapiens (human)	KEGG	path:hsa03420	ENSG00000104884; ENSG00000012061	47	46	2
likely_hip	0.00628742	0.0290189	NR1H2 and NR1H3-mediated signaling	Reactome	R-HSA-9024446	ENSG00000130208; ENSG00000130203	47	47	2
likely_hip	0.00227173	0.0291539	proximal/distal pattern formation	GO	GO:0009954	ENSG00000078399; ENSG00000177508	32	32	2
likely_hip	0.00241745	0.0293912	neuron differentiation	GO	GO:0030182	ENSG00000189292; ENSG00000104884; ENSG00000130203; ENSG00000182704; ENSG00000177508; ENSG00000137474; ENSG00000149269; ENSG00000103494; ENSG00000100697	1352	1352	9
likely_hip	0.00286935	0.0294108	lipoprotein particle	GO	GO:1990777	ENSG00000130208; ENSG00000130203	36	36	2
likely_hip	0.00748097	0.0294233	anatomical structure development	GO	GO:0048856	ENSG00000104881; ENSG00000189292; ENSG00000100697; ENSG00000104884; ENSG00000170365; ENSG00000130203; ENSG00000182704; ENSG00000104856; ENSG00000177508; ENSG00000010310; ENSG00000170608; ENSG00000137474; ENSG00000178301; ENSG00000149269; ENSG00000164733; ENSG00000062282; ENSG00000115705; ENSG00000078399; ENSG00000103494; ENSG00000012061; ENSG00000100628	5866	5852	21
likely_hip	0.00754445	0.0294233	biosynthetic process	GO	GO:0009058	ENSG00000104881; ENSG00000104884; ENSG00000170608; ENSG00000256294; ENSG00000118873; ENSG00000115705; ENSG00000107249; ENSG00000103479; ENSG00000062282; ENSG00000170365; ENSG00000130203; ENSG00000130208; ENSG00000177508; ENSG00000104856; ENSG00000178301; ENSG00000136628; ENSG00000078399; ENSG00000012061; ENSG00000100697; ENSG00000140718; ENSG00000196660; ENSG00000153814	6288	6262	22
likely_hip	0.00281397	0.0301281	cellular response to DNA damage stimulus	GO	GO:0006974	ENSG00000104884; ENSG00000166971; ENSG00000149269; ENSG00000198382; ENSG00000140718; ENSG00000103479; ENSG00000012061	875	873	7
likely_hip	0.00286935	0.0301281	protein-containing complex remodeling	GO	GO:0034367	ENSG00000130208; ENSG00000130203	36	36	2
likely_hip	0.00286935	0.0301281	receptor catabolic process	GO	GO:0032801	ENSG00000198382; ENSG00000130203	36	36	2
likely_hip	0.00709122	0.030391	Cholesterol metabolism - Homo sapiens (human)	KEGG	path:hsa04979	ENSG00000130208; ENSG00000130203	50	50	2
likely_hip	0.000884988	0.0318596	very-low-density lipoprotein particle	GO	GO:0034361	ENSG00000130208; ENSG00000130203	20	20	2
likely_hip	0.00528442	0.0319023	cellular catabolic process	GO	GO:0044248	ENSG00000100628; ENSG00000130203; ENSG00000115705; ENSG00000130208; ENSG00000164733; ENSG00000178301; ENSG00000106049; ENSG00000198382; ENSG00000118873; ENSG00000142273; ENSG00000140718; ENSG00000100697	2438	2434	12
likely_hip	0.00329756	0.0321531	neutral lipid metabolic process	GO	GO:0006638	ENSG00000130208; ENSG00000062282; ENSG00000130203	135	135	3
likely_hip	0.00334058	0.0321531	kidney development	GO	GO:0001822	ENSG00000178301; ENSG00000177508; ENSG00000103494; ENSG00000170365	280	280	4
likely_hip	0.00576988	0.0335889	tube development	GO	GO:0035295	ENSG00000170365; ENSG00000130203; ENSG00000177508; ENSG00000178301; ENSG00000149269; ENSG00000103494; ENSG00000100697	996	995	7
likely_hip	0.0036939	0.0337956	renal system development	GO	GO:0072001	ENSG00000178301; ENSG00000177508; ENSG00000103494; ENSG00000170365	288	288	4
likely_hip	0.0038495	0.0337956	negative regulation of multicellular organismal process	GO	GO:0051241	ENSG00000130203; ENSG00000182704; ENSG00000130208; ENSG00000177508; ENSG00000104856; ENSG00000149269; ENSG00000078399; ENSG00000100697	1181	1178	8
likely_hip	0.00395013	0.0337956	protein-containing complex assembly	GO	GO:0065003	ENSG00000104884; ENSG00000170365; ENSG00000130203; ENSG00000130208; ENSG00000178301; ENSG00000149269; ENSG00000136628; ENSG00000198382; ENSG00000012061; ENSG00000100697	1743	1740	10
likely_hip	0.00431137	0.0346399	negative regulation of developmental process	GO	GO:0051093	ENSG00000130203; ENSG00000182704; ENSG00000177508; ENSG00000149269; ENSG00000078399; ENSG00000196660; ENSG00000100697	946	943	7
likely_hip	0.00434874	0.0346399	secondary alcohol metabolic process	GO	GO:1902652	ENSG00000182704; ENSG00000062282; ENSG00000130203	149	149	3
likely_hip	0.00684823	0.037484	intracellular signal transduction	GO	GO:0035556	ENSG00000104881; ENSG00000189292; ENSG00000100628; ENSG00000170365; ENSG00000130203; ENSG00000103479; ENSG00000010310; ENSG00000104856; ENSG00000149269; ENSG00000142273; ENSG00000196660; ENSG00000106069; ENSG00000100697	2850	2846	13
likely_hip	0.0068989	0.037484	inner ear development	GO	GO:0048839	ENSG00000182704; ENSG00000103494; ENSG00000137474	176	176	3
likely_hip	0.00536169	0.0399924	urogenital system development	GO	GO:0001655	ENSG00000178301; ENSG00000177508; ENSG00000103494; ENSG00000170365	320	320	4
likely_hip	0.00539477	0.0399924	sterol metabolic process	GO	GO:0016125	ENSG00000182704; ENSG00000062282; ENSG00000130203	161	161	3
likely_hip	0.00554007	0.0399924	steroid metabolic process	GO	GO:0008202	ENSG00000182704; ENSG00000130208; ENSG00000062282; ENSG00000130203	323	323	4
likely_hip	0.00589851	0.0403413	regulation of cell differentiation	GO	GO:0045595	ENSG00000104881; ENSG00000189292; ENSG00000170365; ENSG00000130203; ENSG00000182704; ENSG00000177508; ENSG00000149269; ENSG00000078399; ENSG00000140718; ENSG00000100697	1844	1841	10
likely_hip	0.00593768	0.0403413	epithelium development	GO	GO:0060429	ENSG00000104884; ENSG00000170365; ENSG00000177508; ENSG00000137474; ENSG00000178301; ENSG00000149269; ENSG00000164733; ENSG00000103494	1269	1266	8
likely_hip	0.00655897	0.0408627	vesicle organization	GO	GO:0016050	ENSG00000178301; ENSG00000166971; ENSG00000198382; ENSG00000137474	339	339	4
likely_hip	0.00668544	0.0408627	regulation of cell size	GO	GO:0008361	ENSG00000178301; ENSG00000149269; ENSG00000130203	174	174	3
likely_hip	0.00682051	0.0408627	protein-lipid complex subunit organization	GO	GO:0071825	ENSG00000130208; ENSG00000130203	56	56	2
likely_hip	0.0068989	0.0408627	positive regulation of binding	GO	GO:0051099	ENSG00000166971; ENSG00000104884; ENSG00000130203	176	176	3
likely_hip	0.0068989	0.0408627	vacuole organization	GO	GO:0007033	ENSG00000166971; ENSG00000118873; ENSG00000137474	176	176	3
likely_hip	0.00782315	0.0411346	embryonic morphogenesis	GO	GO:0048598	ENSG00000078399; ENSG00000177508; ENSG00000103494; ENSG00000137474; ENSG00000170365	565	564	5
likely_hip	0.00819932	0.0417653	cellular chemical homeostasis	GO	GO:0055082	ENSG00000130203; ENSG00000010310; ENSG00000170608; ENSG00000178301; ENSG00000062282; ENSG00000196660	806	806	6
likely_hip	0.00745136	0.0421062	neurogenesis	GO	GO:0022008	ENSG00000189292; ENSG00000104884; ENSG00000130203; ENSG00000182704; ENSG00000177508; ENSG00000137474; ENSG00000149269; ENSG00000103494; ENSG00000100697	1603	1603	9
likely_hip	0.0074734	0.0421062	muscle tissue development	GO	GO:0060537	ENSG00000104881; ENSG00000149269; ENSG00000100628; ENSG00000170365	352	352	4
likely_hip	0.00370865	0.0426495	endodeoxyribonuclease activity	GO	GO:0004520	ENSG00000012061; ENSG00000100697	41	41	2
likely_hip	0.00879157	0.0483536	sensory system development	GO	GO:0048880	ENSG00000104881; ENSG00000182704; ENSG00000103494; ENSG00000137474	369	369	4
likely_hip	0.00642992	0.049296	DNA binding	GO	GO:0003677	ENSG00000104884; ENSG00000170365; ENSG00000104856; ENSG00000177508; ENSG00000170608; ENSG00000151353; ENSG00000078399; ENSG00000107249; ENSG00000103479; ENSG00000256294; ENSG00000012061; ENSG00000100697	2515	2494	12
likely = likely effector genes; likely_knee = likely effector genes related to knee osteoarthrirtis; likely_hip = likely effector genes related to hip osteoarthrirtis
