# Supplementary material for: Genetic underpinning of the comorbidity between type 2 diabetes and osteoarthritis
Source: Am J Hum Genet. 2023 Jul 10;110(8):1304–18. doi: 10.1016/j.ajhg.2023.06.010 (PMC10432145; doi:10.1016/j.ajhg.2023.06.010)
Supplement: Table S13. Classification of high-confidence effector genes based on association with obesity [file mmc11.xlsx]

## Sheet: Sheet1
Table S13: Classification of high-confidence effector genes based on association with obesity.
Level 1: variants in the gene are directly associated with obesity or obesity susceptibility	FTO
Level 2: variants in the gene are associated with pre-defined adiposity measures	APOE, DIABLO, GLIS3, HOXA9, IRX3, JADE2, MSRA, TCF7L2, WSCD2
Level 3: variants in the gene are associated with obesity in our analysis	ENHO, EPRS, MYO7A, OPA3, RARRES2, RTN2, SMARCD3, TMEM119, TMEM176A
